# Supplementary material for: Dynamics of accessible chromatin regions and subgenome dominance in octoploid strawberry
Source: Nat Commun. 2024 Mar 20;15:2491. doi: 10.1038/s41467-024-46861-0 (PMC10954716; doi:10.1038/s41467-024-46861-0)
Supplement: Supplementary file 4 — Source Data [file 41467_2024_46861_MOESM4_ESM.zip]

Archive with 5 entries (4 files):
- Source Data/
- Source Data/Figure 1.txt
- __MACOSX/Source Data/._Figure 1.txt
- Source Data/Source Data.xlsx
- __MACOSX/Source Data/._Source Data.xlsx
