# Supplementary material for: Dynamics of accessible chromatin regions and subgenome dominance in octoploid strawberry
Source: Nat Commun. 2024 Mar 20;15:2491. doi: 10.1038/s41467-024-46861-0 (PMC10954716; doi:10.1038/s41467-024-46861-0)
Supplement: Supplementary file 4 — Source Data [file 41467_2024_46861_MOESM4_ESM.zip › Source Data/Figure 1.txt]

Subgenome	Chr.	Start	End	Name	Length	Closest_gene	Position
A	chr_1A	767	821	chr_1A.1	55	Fxa1Ag100001	intergenic
A	chr_1A	1019	1112	chr_1A.2	94	Fxa1Ag100001	intergenic
A	chr_1A	14290	14440	chr_1A.3	151	Fxa1Ag100003	upstream
A	chr_1A	15636	15720	chr_1A.4	85	Fxa1Ag100004	upstream
A	chr_1A	15859	16048	chr_1A.5	190	Fxa1Ag100004	upstream
A	chr_1A	18470	18538	chr_1A.6	69	Fxa1Ag100004	downstream
A	chr_1A	20569	20705	chr_1A.7	137	Fxa1Ag100005	upstream
A	chr_1A	23713	23772	chr_1A.8	60	Fxa1Ag100005	downstream
A	chr_1A	24156	24218	chr_1A.9	63	Fxa1Ag100006	downstream
A	chr_1A	28614	28810	chr_1A.10	197	Fxa1Ag100006	upstream
A	chr_1A	29273	29616	chr_1A.11	344	Fxa1Ag100006	upstream
A	chr_1A	37705	37858	chr_1A.12	154	Fxa1Ag100007	upstream
A	chr_1A	38372	38659	chr_1A.13	288	Fxa1Ag100007	upstream
A	chr_1A	38685	38739	chr_1A.14	55	Fxa1Ag100008	upstream
A	chr_1A	39016	39098	chr_1A.15	83	Fxa1Ag100008	upstream
A	chr_1A	40275	40409	chr_1A.16	135	Fxa1Ag100008	genic
A	chr_1A	44647	44710	chr_1A.17	64	Fxa1Ag100008	downstream
A	chr_1A	45245	45487	chr_1A.18	243	Fxa1Ag100009	downstream
A	chr_1A	49835	50035	chr_1A.19	201	Fxa1Ag100009	upstream
A	chr_1A	52223	52378	chr_1A.20	156	Fxa1Ag100010	upstream
A	chr_1A	57484	57643	chr_1A.21	160	Fxa1Ag100011	downstream
A	chr_1A	60878	61152	chr_1A.23	275	Fxa1Ag100012	upstream
A	chr_1A	61246	61307	chr_1A.24	62	Fxa1Ag100012	upstream
A	chr_1A	61639	61906	chr_1A.25	268	Fxa1Ag100013	downstream
A	chr_1A	64706	65104	chr_1A.26	399	Fxa1Ag100013	upstream
A	chr_1A	67757	67973	chr_1A.27	217	Fxa1Ag100014	upstream
A	chr_1A	71660	71766	chr_1A.28	107	Fxa1Ag100015	upstream
A	chr_1A	75867	76100	chr_1A.29	234	Fxa1Ag100016	upstream
A	chr_1A	76955	77029	chr_1A.30	75	Fxa1Ag100016	intergenic
A	chr_1A	82117	82167	chr_1A.32	51	Fxa1Ag100018	upstream
A	chr_1A	85254	85591	chr_1A.33	338	Fxa1Ag100019	upstream
A	chr_1A	87273	87345	chr_1A.34	73	Fxa1Ag100020	intergenic
A	chr_1A	87457	87537	chr_1A.35	81	Fxa1Ag100020	downstream
A	chr_1A	88015	88159	chr_1A.36	145	Fxa1Ag100020	downstream
A	chr_1A	92587	92700	chr_1A.37	114	Fxa1Ag100020	genic
A	chr_1A	111256	111551	chr_1A.38	296	Fxa1Ag100023	upstream
A	chr_1A	111666	111805	chr_1A.39	140	Fxa1Ag100023	upstream
A	chr_1A	115680	115903	chr_1A.40	224	Fxa1Ag100024	genic
A	chr_1A	120397	120521	chr_1A.41	125	Fxa1Ag100024	upstream
A	chr_1A	124108	124319	chr_1A.42	212	Fxa1Ag100026	upstream
A	chr_1A	131232	131546	chr_1A.43	315	Fxa1Ag100028	upstream
A	chr_1A	136592	136916	chr_1A.44	325	Fxa1Ag100029	upstream
A	chr_1A	137548	137903	chr_1A.45	356	Fxa1Ag100030	intergenic
A	chr_1A	138040	138749	chr_1A.46	710	Fxa1Ag100030	downstream
A	chr_1A	139312	139439	chr_1A.47	128	Fxa1Ag100030	genic
A	chr_1A	140747	140858	chr_1A.48	112	Fxa1Ag100030	genic
A	chr_1A	149785	149925	chr_1A.50	141	Fxa1Ag100031	upstream
A	chr_1A	152193	152353	chr_1A.51	161	Fxa1Ag100031	genic
A	chr_1A	152978	153247	chr_1A.52	270	Fxa1Ag100031	downstream
A	chr_1A	161841	162405	chr_1A.53	565	Fxa1Ag100032	intergenic
A	chr_1A	162639	162799	chr_1A.54	161	Fxa1Ag100032	intergenic
A	chr_1A	163408	163909	chr_1A.55	502	Fxa1Ag100032	intergenic
A	chr_1A	164054	164477	chr_1A.56	424	Fxa1Ag100032	intergenic
A	chr_1A	193089	193595	chr_1A.57	507	Fxa1Ag100033	upstream
A	chr_1A	198108	198305	chr_1A.58	198	Fxa1Ag100033	genic
A	chr_1A	201105	201493	chr_1A.59	389	Fxa1Ag100033	genic
A	chr_1A	204283	204602	chr_1A.60	320	Fxa1Ag100033	genic
A	chr_1A	205369	205588	chr_1A.61	220	Fxa1Ag100033	genic
A	chr_1A	211885	212135	chr_1A.62	251	Fxa1Ag100034	upstream
A	chr_1A	212264	213119	chr_1A.63	856	Fxa1Ag100034	upstream
A	chr_1A	217600	217675	chr_1A.64	76	Fxa1Ag100036	upstream
A	chr_1A	218150	218520	chr_1A.66	371	Fxa1Ag100036	upstream
A	chr_1A	220349	220470	chr_1A.67	122	Fxa1Ag100037	upstream
A	chr_1A	220485	220748	chr_1A.68	264	Fxa1Ag100037	upstream
A	chr_1A	230113	230396	chr_1A.69	284	Fxa1Ag100038	genic
A	chr_1A	231533	231640	chr_1A.70	108	Fxa1Ag100038	genic
A	chr_1A	233627	233871	chr_1A.71	245	Fxa1Ag100038	genic
A	chr_1A	234777	234844	chr_1A.72	68	Fxa1Ag100038	genic
A	chr_1A	235912	235995	chr_1A.73	84	Fxa1Ag100038	genic
A	chr_1A	239658	239867	chr_1A.74	210	Fxa1Ag100038	genic
A	chr_1A	240021	240206	chr_1A.75	186	Fxa1Ag100038	genic
A	chr_1A	243467	244174	chr_1A.78	708	Fxa1Ag100038	intergenic
A	chr_1A	244408	244607	chr_1A.79	200	Fxa1Ag100039	intergenic
A	chr_1A	249718	249959	chr_1A.80	242	Fxa1Ag100041	upstream
A	chr_1A	257008	257268	chr_1A.81	261	Fxa1Ag100042	upstream
A	chr_1A	258416	258760	chr_1A.82	345	Fxa1Ag100042	intergenic
A	chr_1A	259648	259993	chr_1A.83	346	Fxa1Ag100043	intergenic
A	chr_1A	260225	260439	chr_1A.84	215	Fxa1Ag100043	upstream
A	chr_1A	260596	260919	chr_1A.85	324	Fxa1Ag100043	upstream
A	chr_1A	263314	263511	chr_1A.86	198	Fxa1Ag100043	downstream
A	chr_1A	267014	267313	chr_1A.87	300	Fxa1Ag100044	upstream
A	chr_1A	271874	272272	chr_1A.88	399	Fxa1Ag100045	downstream
A	chr_1A	274842	275150	chr_1A.89	309	Fxa1Ag100045	upstream
A	chr_1A	279326	279395	chr_1A.90	70	Fxa1Ag100045	intergenic
A	chr_1A	279412	279525	chr_1A.91	114	Fxa1Ag100045	intergenic
A	chr_1A	279616	279708	chr_1A.92	93	Fxa1Ag100045	intergenic
A	chr_1A	280444	280502	chr_1A.94	59	Fxa1Ag100045	intergenic
A	chr_1A	287759	287869	chr_1A.95	111	Fxa1Ag100046	downstream
A	chr_1A	288457	288767	chr_1A.96	311	Fxa1Ag100046	upstream
A	chr_1A	291378	291650	chr_1A.97	273	Fxa1Ag100047	upstream
A	chr_1A	291823	291997	chr_1A.98	175	Fxa1Ag100048	upstream
A	chr_1A	302395	302731	chr_1A.100	337	Fxa1Ag100051	upstream
A	chr_1A	307772	308130	chr_1A.101	359	Fxa1Ag100052	upstream
A	chr_1A	308174	308323	chr_1A.102	150	Fxa1Ag100052	upstream
A	chr_1A	313756	313962	chr_1A.103	207	Fxa1Ag100054	genic
A	chr_1A	317098	317163	chr_1A.104	66	Fxa1Ag100055	genic
A	chr_1A	327888	328207	chr_1A.105	320	Fxa1Ag100056	upstream
A	chr_1A	329392	329497	chr_1A.106	106	Fxa1Ag100057	upstream
A	chr_1A	330653	330842	chr_1A.107	190	Fxa1Ag100057	downstream
A	chr_1A	344218	344609	chr_1A.108	392	Fxa1Ag100060	upstream
A	chr_1A	346676	346928	chr_1A.109	253	Fxa1Ag100062	upstream
A	chr_1A	351829	351945	chr_1A.110	117	Fxa1Ag100062	downstream
A	chr_1A	352004	352118	chr_1A.111	115	Fxa1Ag100062	intergenic
A	chr_1A	352624	352962	chr_1A.112	339	Fxa1Ag100062	intergenic
A	chr_1A	353805	354106	chr_1A.113	302	Fxa1Ag100063	intergenic
A	chr_1A	354980	355167	chr_1A.114	188	Fxa1Ag100063	upstream
A	chr_1A	356176	356607	chr_1A.115	432	Fxa1Ag100063	genic
A	chr_1A	360791	361122	chr_1A.116	332	Fxa1Ag100064	upstream
A	chr_1A	368319	368393	chr_1A.117	75	Fxa1Ag100065	upstream
A	chr_1A	368904	369027	chr_1A.118	124	Fxa1Ag100065	upstream
A	chr_1A	371603	371870	chr_1A.119	268	Fxa1Ag100066	upstream
A	chr_1A	376401	376730	chr_1A.120	330	Fxa1Ag100068	upstream
A	chr_1A	377426	377856	chr_1A.121	431	Fxa1Ag100069	upstream
A	chr_1A	385781	386386	chr_1A.123	606	Fxa1Ag100070	downstream
A	chr_1A	386934	387348	chr_1A.124	415	Fxa1Ag100070	intergenic
A	chr_1A	387871	387985	chr_1A.125	115	Fxa1Ag100070	intergenic
A	chr_1A	392752	392922	chr_1A.126	171	Fxa1Ag100071	upstream
A	chr_1A	393453	393680	chr_1A.127	228	Fxa1Ag100071	upstream
A	chr_1A	394527	394800	chr_1A.128	274	Fxa1Ag100073	genic
A	chr_1A	396820	398522	chr_1A.129	1703	Fxa1Ag100074	downstream
A	chr_1A	401335	401592	chr_1A.130	258	Fxa1Ag100074	genic
A	chr_1A	401825	402056	chr_1A.131	232	Fxa1Ag100074	upstream
A	chr_1A	412040	412145	chr_1A.132	106	Fxa1Ag100076	genic
A	chr_1A	412453	412642	chr_1A.133	190	Fxa1Ag100077	downstream
A	chr_1A	414866	415134	chr_1A.134	269	Fxa1Ag100077	upstream
A	chr_1A	415239	416738	chr_1A.135	1500	Fxa1Ag100077	intergenic
A	chr_1A	422887	423112	chr_1A.136	226	Fxa1Ag100079	genic
A	chr_1A	423925	424348	chr_1A.137	424	Fxa1Ag100079	upstream
A	chr_1A	424458	424915	chr_1A.138	458	Fxa1Ag100079	upstream
A	chr_1A	426500	426984	chr_1A.139	485	Fxa1Ag100080	intergenic
A	chr_1A	427948	428002	chr_1A.140	55	Fxa1Ag100080	intergenic
A	chr_1A	428071	428249	chr_1A.141	179	Fxa1Ag100080	intergenic
A	chr_1A	428500	428837	chr_1A.142	338	Fxa1Ag100080	upstream
A	chr_1A	429266	429545	chr_1A.143	280	Fxa1Ag100080	upstream
A	chr_1A	447969	448046	chr_1A.144	78	Fxa1Ag100083	upstream
A	chr_1A	451787	451851	chr_1A.145	65	Fxa1Ag100084	upstream
A	chr_1A	470387	470490	chr_1A.147	104	Fxa1Ag100090	upstream
A	chr_1A	472108	472273	chr_1A.148	166	Fxa1Ag100091	upstream
A	chr_1A	483307	483451	chr_1A.149	145	Fxa1Ag100094	upstream
A	chr_1A	488630	488847	chr_1A.150	218	Fxa1Ag100095	intergenic
A	chr_1A	488977	489172	chr_1A.151	196	Fxa1Ag100095	intergenic
A	chr_1A	491014	491102	chr_1A.152	89	Fxa1Ag100095	upstream
A	chr_1A	497024	497231	chr_1A.153	208	Fxa1Ag100095	downstream
A	chr_1A	502871	503036	chr_1A.155	166	Fxa1Ag100097	upstream
A	chr_1A	503696	503860	chr_1A.156	165	Fxa1Ag100097	upstream
A	chr_1A	507993	508098	chr_1A.157	106	Fxa1Ag100098	upstream
A	chr_1A	508363	508462	chr_1A.158	100	Fxa1Ag100099	upstream
A	chr_1A	510013	510079	chr_1A.159	67	Fxa1Ag100099	downstream
A	chr_1A	516222	516377	chr_1A.160	156	Fxa1Ag100100	upstream
A	chr_1A	517058	517291	chr_1A.161	234	Fxa1Ag100100	intergenic
A	chr_1A	524690	524756	chr_1A.163	67	Fxa1Ag100102	upstream
A	chr_1A	524870	525216	chr_1A.164	347	Fxa1Ag100102	upstream
A	chr_1A	525745	525803	chr_1A.165	59	Fxa1Ag100103	upstream
A	chr_1A	534327	534444	chr_1A.166	118	Fxa1Ag100103	intergenic
A	chr_1A	535036	535124	chr_1A.168	89	Fxa1Ag100103	intergenic
A	chr_1A	535171	535415	chr_1A.169	245	Fxa1Ag100103	intergenic
A	chr_1A	539249	539395	chr_1A.171	147	Fxa1Ag100105	genic
A	chr_1A	539805	539988	chr_1A.172	184	Fxa1Ag100105	genic
A	chr_1A	540404	540550	chr_1A.173	147	Fxa1Ag100105	genic
A	chr_1A	546634	546879	chr_1A.174	246	Fxa1Ag100106	genic
A	chr_1A	547045	547210	chr_1A.175	166	Fxa1Ag100106	downstream
A	chr_1A	547432	547513	chr_1A.176	82	Fxa1Ag100106	downstream
A	chr_1A	547817	547907	chr_1A.177	91	Fxa1Ag100106	intergenic
A	chr_1A	548211	548395	chr_1A.178	185	Fxa1Ag100106	intergenic
A	chr_1A	548533	548790	chr_1A.179	258	Fxa1Ag100106	intergenic
A	chr_1A	549027	549210	chr_1A.180	184	Fxa1Ag100106	intergenic
A	chr_1A	549432	549818	chr_1A.181	387	Fxa1Ag100106	intergenic
A	chr_1A	550010	550062	chr_1A.182	53	Fxa1Ag100106	intergenic
A	chr_1A	550129	550532	chr_1A.183	404	Fxa1Ag100106	intergenic
A	chr_1A	550621	550752	chr_1A.184	132	Fxa1Ag100106	intergenic
A	chr_1A	554166	554362	chr_1A.185	197	Fxa1Ag100107	intergenic
A	chr_1A	555411	555736	chr_1A.187	326	Fxa1Ag100107	upstream
A	chr_1A	555803	555972	chr_1A.188	170	Fxa1Ag100107	upstream
A	chr_1A	556042	556130	chr_1A.189	89	Fxa1Ag100107	upstream
A	chr_1A	559721	559898	chr_1A.190	178	Fxa1Ag100107	intergenic
A	chr_1A	560102	560295	chr_1A.191	194	Fxa1Ag100107	intergenic
A	chr_1A	560341	560581	chr_1A.192	241	Fxa1Ag100107	intergenic
A	chr_1A	561246	561314	chr_1A.194	69	Fxa1Ag100108	intergenic
A	chr_1A	566884	567107	chr_1A.195	224	Fxa1Ag100108	upstream
A	chr_1A	570823	571039	chr_1A.196	217	Fxa1Ag100109	upstream
A	chr_1A	574254	574303	chr_1A.197	50	Fxa1Ag100110	downstream
A	chr_1A	574660	574796	chr_1A.198	137	Fxa1Ag100110	downstream
A	chr_1A	575419	575506	chr_1A.199	88	Fxa1Ag100110	genic
A	chr_1A	576436	576580	chr_1A.200	145	Fxa1Ag100110	genic
A	chr_1A	577712	577885	chr_1A.201	174	Fxa1Ag100110	upstream
A	chr_1A	581869	582057	chr_1A.202	189	Fxa1Ag100111	genic
A	chr_1A	585471	585833	chr_1A.203	363	Fxa1Ag100111	genic
A	chr_1A	587434	588014	chr_1A.204	581	Fxa1Ag100111	genic
A	chr_1A	590149	590504	chr_1A.205	356	Fxa1Ag100111	upstream
A	chr_1A	591021	591221	chr_1A.206	201	Fxa1Ag100112	upstream
A	chr_1A	593508	593692	chr_1A.207	185	Fxa1Ag100113	upstream
A	chr_1A	598629	598805	chr_1A.208	177	Fxa1Ag100114	upstream
A	chr_1A	608053	608413	chr_1A.209	361	Fxa1Ag100116	upstream
A	chr_1A	608683	609028	chr_1A.210	346	Fxa1Ag100116	genic
A	chr_1A	609112	609197	chr_1A.211	86	Fxa1Ag100116	genic
A	chr_1A	611026	611345	chr_1A.213	320	Fxa1Ag100116	downstream
A	chr_1A	612329	612393	chr_1A.214	65	Fxa1Ag100117	upstream
A	chr_1A	613733	613857	chr_1A.215	125	Fxa1Ag100117	downstream
A	chr_1A	616539	616824	chr_1A.216	286	Fxa1Ag100118	genic
A	chr_1A	622105	622297	chr_1A.217	193	Fxa1Ag100120	upstream
A	chr_1A	625068	625471	chr_1A.218	404	Fxa1Ag100121	upstream
A	chr_1A	625845	626143	chr_1A.219	299	Fxa1Ag100121	upstream
A	chr_1A	629966	630180	chr_1A.220	215	Fxa1Ag100122	upstream
A	chr_1A	641644	642089	chr_1A.221	446	Fxa1Ag100124	intergenic
A	chr_1A	642819	643086	chr_1A.222	268	Fxa1Ag100125	intergenic
A	chr_1A	643781	644192	chr_1A.223	412	Fxa1Ag100125	downstream
A	chr_1A	647363	647526	chr_1A.224	164	Fxa1Ag100125	upstream
A	chr_1A	653997	654105	chr_1A.225	109	Fxa1Ag100127	upstream
A	chr_1A	658727	659180	chr_1A.226	454	Fxa1Ag100127	genic
A	chr_1A	667522	667712	chr_1A.227	191	Fxa1Ag100127	genic
A	chr_1A	681481	681876	chr_1A.228	396	Fxa1Ag100127	genic
A	chr_1A	681948	681999	chr_1A.229	52	Fxa1Ag100127	genic
A	chr_1A	682041	682129	chr_1A.230	89	Fxa1Ag100127	genic
A	chr_1A	682655	682784	chr_1A.231	130	Fxa1Ag100127	genic
A	chr_1A	688898	689199	chr_1A.232	302	Fxa1Ag100127	intergenic
A	chr_1A	689652	690025	chr_1A.233	374	Fxa1Ag100127	intergenic
A	chr_1A	690536	690600	chr_1A.234	65	Fxa1Ag100127	intergenic
A	chr_1A	691155	691275	chr_1A.235	121	Fxa1Ag100127	intergenic
A	chr_1A	693600	693926	chr_1A.236	327	Fxa1Ag100128	intergenic
A	chr_1A	694226	694301	chr_1A.237	76	Fxa1Ag100128	intergenic
A	chr_1A	694547	694742	chr_1A.238	196	Fxa1Ag100128	intergenic
A	chr_1A	695461	695802	chr_1A.239	342	Fxa1Ag100128	upstream
A	chr_1A	697197	698030	chr_1A.240	834	Fxa1Ag100128	intergenic
A	chr_1A	706499	706568	chr_1A.241	70	Fxa1Ag100130	intergenic
A	chr_1A	708514	708572	chr_1A.242	59	Fxa1Ag100130	intergenic
A	chr_1A	708732	708907	chr_1A.243	176	Fxa1Ag100130	intergenic
A	chr_1A	708946	709182	chr_1A.244	237	Fxa1Ag100130	upstream
A	chr_1A	711579	712142	chr_1A.246	564	Fxa1Ag100131	upstream
A	chr_1A	716289	716567	chr_1A.247	279	Fxa1Ag100131	genic
A	chr_1A	716655	717152	chr_1A.248	498	Fxa1Ag100131	genic
A	chr_1A	720793	721053	chr_1A.249	261	Fxa1Ag100132	upstream
A	chr_1A	721819	722087	chr_1A.250	269	Fxa1Ag100132	intergenic
A	chr_1A	723979	724217	chr_1A.251	239	Fxa1Ag100132	intergenic
A	chr_1A	766833	767066	chr_1A.252	234	Fxa1Ag100135	downstream
A	chr_1A	783038	783228	chr_1A.253	191	Fxa1Ag100139	upstream
A	chr_1A	787963	788022	chr_1A.254	60	Fxa1Ag100140	upstream
A	chr_1A	793330	793508	chr_1A.255	179	Fxa1Ag100142	upstream
A	chr_1A	794005	794185	chr_1A.256	181	Fxa1Ag100142	genic
A	chr_1A	798801	798912	chr_1A.257	112	Fxa1Ag100143	intergenic
A	chr_1A	817102	817270	chr_1A.258	169	Fxa1Ag100144	upstream
A	chr_1A	820404	820565	chr_1A.259	162	Fxa1Ag100146	downstream
A	chr_1A	823039	823605	chr_1A.260	567	Fxa1Ag100147	intergenic
A	chr_1A	828299	828423	chr_1A.262	125	Fxa1Ag100147	upstream
A	chr_1A	835982	836379	chr_1A.263	398	Fxa1Ag100148	downstream
A	chr_1A	841151	841421	chr_1A.264	271	Fxa1Ag100148	upstream
A	chr_1A	845114	845294	chr_1A.265	181	Fxa1Ag100149	upstream
A	chr_1A	846059	846266	chr_1A.266	208	Fxa1Ag100149	downstream
A	chr_1A	848909	849181	chr_1A.267	273	Fxa1Ag100150	intergenic
A	chr_1A	850016	850069	chr_1A.268	54	Fxa1Ag100150	intergenic
A	chr_1A	850828	851097	chr_1A.269	270	Fxa1Ag100150	upstream
A	chr_1A	946242	946361	chr_1A.270	120	Fxa1Ag100164	upstream
A	chr_1A	949352	949501	chr_1A.271	150	Fxa1Ag100164	intergenic
A	chr_1A	949762	949892	chr_1A.272	131	Fxa1Ag100165	intergenic
A	chr_1A	950970	951096	chr_1A.274	127	Fxa1Ag100165	upstream
A	chr_1A	968737	968860	chr_1A.276	124	Fxa1Ag100167	downstream
A	chr_1A	968961	969103	chr_1A.277	143	Fxa1Ag100168	upstream
A	chr_1A	969718	969830	chr_1A.279	113	Fxa1Ag100168	upstream
A	chr_1A	976708	976955	chr_1A.280	248	Fxa1Ag100170	upstream
A	chr_1A	977124	977408	chr_1A.281	285	Fxa1Ag100170	intergenic
A	chr_1A	977736	977799	chr_1A.282	64	Fxa1Ag100170	intergenic
A	chr_1A	979310	979478	chr_1A.283	169	Fxa1Ag100170	intergenic
A	chr_1A	980592	980826	chr_1A.284	235	Fxa1Ag100171	intergenic
A	chr_1A	984639	984740	chr_1A.285	102	Fxa1Ag100171	genic
A	chr_1A	985448	985533	chr_1A.286	86	Fxa1Ag100172	upstream
A	chr_1A	985728	985995	chr_1A.287	268	Fxa1Ag100172	upstream
A	chr_1A	991248	991312	chr_1A.288	65	Fxa1Ag100173	upstream
A	chr_1A	992166	992345	chr_1A.289	180	Fxa1Ag100174	downstream
A	chr_1A	994154	994350	chr_1A.290	197	Fxa1Ag100174	genic
A	chr_1A	1004964	1005138	chr_1A.293	175	Fxa1Ag100175	genic
A	chr_1A	1007490	1007597	chr_1A.294	108	Fxa1Ag100176	upstream
A	chr_1A	1008851	1009010	chr_1A.295	160	Fxa1Ag100177	intergenic
A	chr_1A	1020399	1020457	chr_1A.296	59	Fxa1Ag100179	upstream
A	chr_1A	1020972	1021136	chr_1A.297	165	Fxa1Ag100179	upstream
A	chr_1A	1021435	1021599	chr_1A.298	165	Fxa1Ag100180	downstream
A	chr_1A	1031986	1032218	chr_1A.299	233	Fxa1Ag100183	upstream
A	chr_1A	1051445	1051560	chr_1A.300	116	Fxa1Ag100185	downstream
A	chr_1A	1053741	1053857	chr_1A.301	117	Fxa1Ag100186	genic
A	chr_1A	1054433	1054485	chr_1A.302	53	Fxa1Ag100186	genic
A	chr_1A	1057225	1057583	chr_1A.303	359	Fxa1Ag100186	genic
A	chr_1A	1057773	1057834	chr_1A.304	62	Fxa1Ag100186	genic
A	chr_1A	1058428	1058701	chr_1A.305	274	Fxa1Ag100186	genic
A	chr_1A	1059479	1059659	chr_1A.306	181	Fxa1Ag100186	genic
A	chr_1A	1061375	1061746	chr_1A.307	372	Fxa1Ag100186	genic
A	chr_1A	1062627	1062847	chr_1A.308	221	Fxa1Ag100186	downstream
A	chr_1A	1064419	1064506	chr_1A.309	88	Fxa1Ag100187	genic
A	chr_1A	1071393	1071595	chr_1A.310	203	Fxa1Ag100187	genic
A	chr_1A	1074359	1074488	chr_1A.311	130	Fxa1Ag100188	genic
A	chr_1A	1077184	1077382	chr_1A.312	199	Fxa1Ag100189	upstream
A	chr_1A	1080603	1080715	chr_1A.313	113	Fxa1Ag100189	downstream
A	chr_1A	1085566	1085732	chr_1A.315	167	Fxa1Ag100192	genic
A	chr_1A	1090725	1090894	chr_1A.316	170	Fxa1Ag100192	intergenic
A	chr_1A	1098546	1098762	chr_1A.317	217	Fxa1Ag100195	upstream
A	chr_1A	1099707	1100072	chr_1A.318	366	Fxa1Ag100196	upstream
A	chr_1A	1100622	1100908	chr_1A.319	287	Fxa1Ag100196	genic
A	chr_1A	1105204	1105304	chr_1A.320	101	Fxa1Ag100197	genic
A	chr_1A	1114207	1114323	chr_1A.321	117	Fxa1Ag100198	genic
A	chr_1A	1114416	1114577	chr_1A.322	162	Fxa1Ag100198	genic
A	chr_1A	1120842	1120995	chr_1A.323	154	Fxa1Ag100198	upstream
A	chr_1A	1124767	1124825	chr_1A.325	59	Fxa1Ag100199	genic
A	chr_1A	1127277	1127521	chr_1A.326	245	Fxa1Ag100199	genic
A	chr_1A	1130845	1131007	chr_1A.327	163	Fxa1Ag100200	upstream
A	chr_1A	1148821	1148898	chr_1A.328	78	Fxa1Ag100203	upstream
A	chr_1A	1175872	1176083	chr_1A.329	212	Fxa1Ag100206	genic
A	chr_1A	1204995	1205075	chr_1A.330	81	Fxa1Ag100211	intergenic
A	chr_1A	1206690	1206781	chr_1A.331	92	Fxa1Ag100212	intergenic
A	chr_1A	1222200	1222297	chr_1A.332	98	Fxa1Ag100215	upstream
A	chr_1A	1227162	1227296	chr_1A.333	135	Fxa1Ag100216	genic
A	chr_1A	1228120	1228232	chr_1A.334	113	Fxa1Ag100216	upstream
A	chr_1A	1229287	1229551	chr_1A.335	265	Fxa1Ag100217	intergenic
A	chr_1A	1229842	1230150	chr_1A.336	309	Fxa1Ag100217	upstream
A	chr_1A	1230470	1230639	chr_1A.337	170	Fxa1Ag100217	upstream
A	chr_1A	1236917	1237074	chr_1A.338	158	Fxa1Ag100218	upstream
A	chr_1A	1238022	1238211	chr_1A.339	190	Fxa1Ag100218	intergenic
A	chr_1A	1239318	1239537	chr_1A.340	220	Fxa1Ag100218	intergenic
A	chr_1A	1239790	1239942	chr_1A.341	153	Fxa1Ag100218	intergenic
A	chr_1A	1242763	1242895	chr_1A.342	133	Fxa1Ag100219	intergenic
A	chr_1A	1244702	1244924	chr_1A.343	223	Fxa1Ag100219	upstream
A	chr_1A	1245108	1245207	chr_1A.344	100	Fxa1Ag100219	genic
A	chr_1A	1249742	1249876	chr_1A.345	135	Fxa1Ag100219	intergenic
A	chr_1A	1257007	1257188	chr_1A.346	182	Fxa1Ag100220	genic
A	chr_1A	1260772	1260937	chr_1A.347	166	Fxa1Ag100220	genic
A	chr_1A	1271203	1271520	chr_1A.348	318	Fxa1Ag100223	upstream
A	chr_1A	1271879	1271934	chr_1A.349	56	Fxa1Ag100223	upstream
A	chr_1A	1286994	1287089	chr_1A.350	96	Fxa1Ag100224	upstream
A	chr_1A	1293791	1294015	chr_1A.351	225	Fxa1Ag100226	downstream
A	chr_1A	1303979	1304202	chr_1A.352	224	Fxa1Ag100228	upstream
A	chr_1A	1309465	1309799	chr_1A.353	335	Fxa1Ag100229	intergenic
A	chr_1A	1319038	1319359	chr_1A.355	322	Fxa1Ag100230	upstream
A	chr_1A	1320634	1320884	chr_1A.356	251	Fxa1Ag100231	upstream
A	chr_1A	1324867	1325334	chr_1A.357	468	Fxa1Ag100231	downstream
A	chr_1A	1326619	1326824	chr_1A.358	206	Fxa1Ag100231	intergenic
A	chr_1A	1328378	1328561	chr_1A.359	184	Fxa1Ag100232	upstream
A	chr_1A	1334542	1334673	chr_1A.360	132	Fxa1Ag100232	downstream
A	chr_1A	1334716	1334946	chr_1A.361	231	Fxa1Ag100232	downstream
A	chr_1A	1335486	1335673	chr_1A.362	188	Fxa1Ag100233	upstream
A	chr_1A	1352868	1353308	chr_1A.366	441	Fxa1Ag100235	upstream
A	chr_1A	1359456	1360067	chr_1A.367	612	Fxa1Ag100235	downstream
A	chr_1A	1361154	1361264	chr_1A.369	111	Fxa1Ag100236	intergenic
A	chr_1A	1361838	1362140	chr_1A.370	303	Fxa1Ag100236	upstream
A	chr_1A	1367554	1367748	chr_1A.371	195	Fxa1Ag100237	genic
A	chr_1A	1370085	1370602	chr_1A.372	518	Fxa1Ag100238	genic
A	chr_1A	1372246	1372359	chr_1A.373	114	Fxa1Ag100238	downstream
A	chr_1A	1373322	1373630	chr_1A.374	309	Fxa1Ag100238	intergenic
A	chr_1A	1373741	1373964	chr_1A.375	224	Fxa1Ag100238	intergenic
A	chr_1A	1374737	1374878	chr_1A.376	142	Fxa1Ag100239	intergenic
A	chr_1A	1374997	1375306	chr_1A.377	310	Fxa1Ag100239	intergenic
A	chr_1A	1375327	1375821	chr_1A.378	495	Fxa1Ag100239	intergenic
A	chr_1A	1376270	1376452	chr_1A.379	183	Fxa1Ag100239	intergenic
A	chr_1A	1377368	1377636	chr_1A.380	269	Fxa1Ag100239	upstream
A	chr_1A	1379842	1379894	chr_1A.381	53	Fxa1Ag100239	intergenic
A	chr_1A	1380480	1381217	chr_1A.382	738	Fxa1Ag100240	downstream
A	chr_1A	1394115	1394275	chr_1A.384	161	Fxa1Ag100241	upstream
A	chr_1A	1400114	1400242	chr_1A.386	129	Fxa1Ag100243	genic
A	chr_1A	1401016	1401378	chr_1A.387	363	Fxa1Ag100244	upstream
A	chr_1A	1403415	1403582	chr_1A.388	168	Fxa1Ag100244	genic
A	chr_1A	1408411	1408634	chr_1A.389	224	Fxa1Ag100245	genic
A	chr_1A	1409205	1409337	chr_1A.390	133	Fxa1Ag100245	intergenic
A	chr_1A	1409424	1409662	chr_1A.391	239	Fxa1Ag100245	intergenic
A	chr_1A	1416934	1417162	chr_1A.392	229	Fxa1Ag100247	upstream
A	chr_1A	1417479	1417696	chr_1A.393	218	Fxa1Ag100247	intergenic
A	chr_1A	1432710	1432868	chr_1A.394	159	Fxa1Ag100250	upstream
A	chr_1A	1433133	1433228	chr_1A.395	96	Fxa1Ag100250	upstream
A	chr_1A	1433835	1434049	chr_1A.396	215	Fxa1Ag100250	intergenic
A	chr_1A	1435311	1435545	chr_1A.397	235	Fxa1Ag100251	upstream
A	chr_1A	1439443	1439684	chr_1A.398	242	Fxa1Ag100252	upstream
A	chr_1A	1440792	1441069	chr_1A.399	278	Fxa1Ag100252	intergenic
A	chr_1A	1441138	1441471	chr_1A.400	334	Fxa1Ag100252	intergenic
A	chr_1A	1442030	1442297	chr_1A.401	268	Fxa1Ag100252	intergenic
A	chr_1A	1442365	1442419	chr_1A.402	55	Fxa1Ag100252	intergenic
A	chr_1A	1442427	1443129	chr_1A.403	703	Fxa1Ag100252	intergenic
A	chr_1A	1443698	1444717	chr_1A.404	1020	Fxa1Ag100252	intergenic
A	chr_1A	1444847	1445183	chr_1A.406	337	Fxa1Ag100252	intergenic
A	chr_1A	1445291	1445914	chr_1A.407	624	Fxa1Ag100252	intergenic
A	chr_1A	1446610	1446858	chr_1A.408	249	Fxa1Ag100252	intergenic
A	chr_1A	1447034	1447186	chr_1A.409	153	Fxa1Ag100252	intergenic
A	chr_1A	1447376	1447626	chr_1A.410	251	Fxa1Ag100252	intergenic
A	chr_1A	1449689	1449782	chr_1A.411	94	Fxa1Ag100252	intergenic
A	chr_1A	1450220	1450304	chr_1A.412	85	Fxa1Ag100252	intergenic
A	chr_1A	1451009	1451346	chr_1A.413	338	Fxa1Ag100252	intergenic
A	chr_1A	1453068	1453506	chr_1A.414	439	Fxa1Ag100254	intergenic
A	chr_1A	1454445	1454524	chr_1A.415	80	Fxa1Ag100254	intergenic
A	chr_1A	1454790	1454953	chr_1A.417	164	Fxa1Ag100254	intergenic
A	chr_1A	1455085	1455442	chr_1A.418	358	Fxa1Ag100254	intergenic
A	chr_1A	1455582	1455972	chr_1A.419	391	Fxa1Ag100254	intergenic
A	chr_1A	1457347	1457763	chr_1A.421	417	Fxa1Ag100253	upstream
A	chr_1A	1464882	1465036	chr_1A.422	155	Fxa1Ag100254	upstream
A	chr_1A	1468390	1468601	chr_1A.423	212	Fxa1Ag100254	intergenic
A	chr_1A	1469541	1470121	chr_1A.424	581	Fxa1Ag100255	intergenic
A	chr_1A	1471781	1471938	chr_1A.426	158	Fxa1Ag100255	upstream
A	chr_1A	1473507	1473656	chr_1A.428	150	Fxa1Ag100255	downstream
A	chr_1A	1474196	1474412	chr_1A.429	217	Fxa1Ag100256	upstream
A	chr_1A	1479760	1480022	chr_1A.430	263	Fxa1Ag100257	genic
A	chr_1A	1480915	1481024	chr_1A.431	110	Fxa1Ag100257	genic
A	chr_1A	1485963	1486072	chr_1A.432	110	Fxa1Ag100258	intergenic
A	chr_1A	1486681	1486970	chr_1A.433	290	Fxa1Ag100259	intergenic
A	chr_1A	1487714	1488211	chr_1A.434	498	Fxa1Ag100259	intergenic
A	chr_1A	1490274	1490513	chr_1A.435	240	Fxa1Ag100259	upstream
A	chr_1A	1510861	1510956	chr_1A.436	96	Fxa1Ag100261	intergenic
A	chr_1A	1511694	1511745	chr_1A.437	52	Fxa1Ag100261	intergenic
A	chr_1A	1520380	1520525	chr_1A.438	146	Fxa1Ag100262	upstream
A	chr_1A	1521104	1521153	chr_1A.439	50	Fxa1Ag100262	genic
A	chr_1A	1523282	1523587	chr_1A.440	306	Fxa1Ag100262	genic
A	chr_1A	1543408	1543537	chr_1A.441	130	Fxa1Ag100266	upstream
A	chr_1A	1550167	1550355	chr_1A.442	189	Fxa1Ag100267	intergenic
A	chr_1A	1551238	1551413	chr_1A.443	176	Fxa1Ag100267	intergenic
A	chr_1A	1552435	1552601	chr_1A.444	167	Fxa1Ag100267	upstream
A	chr_1A	1562774	1562883	chr_1A.446	110	Fxa1Ag100270	genic
A	chr_1A	1565885	1566053	chr_1A.447	169	Fxa1Ag100270	genic
A	chr_1A	1566247	1566310	chr_1A.448	64	Fxa1Ag100270	genic
A	chr_1A	1567621	1567723	chr_1A.449	103	Fxa1Ag100270	genic
A	chr_1A	1570343	1570426	chr_1A.451	84	Fxa1Ag100270	genic
A	chr_1A	1573253	1573544	chr_1A.452	292	Fxa1Ag100270	genic
A	chr_1A	1582415	1582545	chr_1A.453	131	Fxa1Ag100270	upstream
A	chr_1A	1591614	1591721	chr_1A.454	108	Fxa1Ag100272	downstream
A	chr_1A	1599073	1599440	chr_1A.455	368	Fxa1Ag100274	intergenic
A	chr_1A	1599850	1599934	chr_1A.456	85	Fxa1Ag100275	intergenic
A	chr_1A	1604239	1604445	chr_1A.457	207	Fxa1Ag100275	upstream
A	chr_1A	1613229	1613654	chr_1A.458	426	Fxa1Ag100279	upstream
A	chr_1A	1613823	1614388	chr_1A.459	566	Fxa1Ag100279	upstream
A	chr_1A	1614733	1614837	chr_1A.460	105	Fxa1Ag100279	intergenic
A	chr_1A	1616103	1616454	chr_1A.462	352	Fxa1Ag100280	intergenic
A	chr_1A	1616926	1617101	chr_1A.463	176	Fxa1Ag100280	intergenic
A	chr_1A	1619747	1620193	chr_1A.464	447	Fxa1Ag100280	intergenic
A	chr_1A	1634162	1634372	chr_1A.465	211	Fxa1Ag100281	intergenic
A	chr_1A	1645258	1645378	chr_1A.466	121	Fxa1Ag100282	genic
A	chr_1A	1645994	1646231	chr_1A.467	238	Fxa1Ag100282	upstream
A	chr_1A	1653371	1653525	chr_1A.468	155	Fxa1Ag100285	upstream
A	chr_1A	1654444	1654836	chr_1A.469	393	Fxa1Ag100285	intergenic
A	chr_1A	1654931	1655084	chr_1A.470	154	Fxa1Ag100285	intergenic
A	chr_1A	1655123	1655339	chr_1A.471	217	Fxa1Ag100285	intergenic
A	chr_1A	1657584	1657686	chr_1A.472	103	Fxa1Ag100286	intergenic
A	chr_1A	1660069	1660255	chr_1A.473	187	Fxa1Ag100286	upstream
A	chr_1A	1667038	1667285	chr_1A.474	248	Fxa1Ag100287	intergenic
A	chr_1A	1667476	1667579	chr_1A.475	104	Fxa1Ag100288	intergenic
A	chr_1A	1667612	1667673	chr_1A.476	62	Fxa1Ag100288	intergenic
A	chr_1A	1669223	1669354	chr_1A.477	132	Fxa1Ag100288	genic
A	chr_1A	1670806	1671079	chr_1A.478	274	Fxa1Ag100288	downstream
A	chr_1A	1676714	1676810	chr_1A.479	97	Fxa1Ag100289	genic
A	chr_1A	1678881	1678959	chr_1A.481	79	Fxa1Ag100289	intergenic
A	chr_1A	1679000	1679173	chr_1A.482	174	Fxa1Ag100289	intergenic
A	chr_1A	1679476	1679578	chr_1A.483	103	Fxa1Ag100289	intergenic
A	chr_1A	1681185	1681329	chr_1A.484	145	Fxa1Ag100290	intergenic
A	chr_1A	1682277	1682415	chr_1A.485	139	Fxa1Ag100290	intergenic
A	chr_1A	1685810	1685964	chr_1A.486	155	Fxa1Ag100290	genic
A	chr_1A	1688342	1688507	chr_1A.487	166	Fxa1Ag100290	upstream
A	chr_1A	1690230	1690361	chr_1A.489	132	Fxa1Ag100291	intergenic
A	chr_1A	1690446	1690566	chr_1A.490	121	Fxa1Ag100291	intergenic
A	chr_1A	1691056	1691517	chr_1A.491	462	Fxa1Ag100291	intergenic
A	chr_1A	1692085	1692308	chr_1A.492	224	Fxa1Ag100291	downstream
A	chr_1A	1692596	1692724	chr_1A.493	129	Fxa1Ag100291	downstream
A	chr_1A	1693428	1693562	chr_1A.494	135	Fxa1Ag100291	genic
A	chr_1A	1693637	1693837	chr_1A.495	201	Fxa1Ag100291	upstream
A	chr_1A	1694188	1694530	chr_1A.496	343	Fxa1Ag100291	upstream
A	chr_1A	1698572	1698732	chr_1A.497	161	Fxa1Ag100292	upstream
A	chr_1A	1702336	1702806	chr_1A.498	471	Fxa1Ag100293	upstream
A	chr_1A	1704303	1704453	chr_1A.499	151	Fxa1Ag100294	upstream
A	chr_1A	1704797	1704850	chr_1A.500	54	Fxa1Ag100294	intergenic
A	chr_1A	1706079	1706391	chr_1A.501	313	Fxa1Ag100295	intergenic
A	chr_1A	1707177	1707335	chr_1A.502	159	Fxa1Ag100295	upstream
A	chr_1A	1707936	1708239	chr_1A.503	304	Fxa1Ag100295	genic
A	chr_1A	1713101	1713327	chr_1A.504	227	Fxa1Ag100297	downstream
A	chr_1A	1714154	1714284	chr_1A.505	131	Fxa1Ag100298	upstream
A	chr_1A	1720505	1720635	chr_1A.508	131	Fxa1Ag100301	upstream
A	chr_1A	1725134	1725185	chr_1A.509	52	Fxa1Ag100302	upstream
A	chr_1A	1749732	1749976	chr_1A.510	245	Fxa1Ag100305	intergenic
A	chr_1A	1768296	1768444	chr_1A.511	149	Fxa1Ag100306	genic
A	chr_1A	1768832	1768948	chr_1A.512	117	Fxa1Ag100306	upstream
A	chr_1A	1775293	1775345	chr_1A.513	53	Fxa1Ag100307	genic
A	chr_1A	1777218	1777355	chr_1A.514	138	Fxa1Ag100308	genic
A	chr_1A	1785962	1786155	chr_1A.516	194	Fxa1Ag100309	upstream
A	chr_1A	1786845	1787414	chr_1A.517	570	Fxa1Ag100310	upstream
A	chr_1A	1795876	1796145	chr_1A.519	270	Fxa1Ag100312	downstream
A	chr_1A	1799512	1799733	chr_1A.520	222	Fxa1Ag100312	upstream
A	chr_1A	1800735	1801040	chr_1A.521	306	Fxa1Ag100312	intergenic
A	chr_1A	1801360	1801457	chr_1A.522	98	Fxa1Ag100312	intergenic
A	chr_1A	1801747	1802002	chr_1A.523	256	Fxa1Ag100312	intergenic
A	chr_1A	1812672	1812785	chr_1A.525	114	Fxa1Ag100313	intergenic
A	chr_1A	1816303	1816399	chr_1A.526	97	Fxa1Ag100314	intergenic
A	chr_1A	1816933	1817105	chr_1A.527	173	Fxa1Ag100314	upstream
A	chr_1A	1819079	1819447	chr_1A.528	369	Fxa1Ag100314	genic
A	chr_1A	1822152	1822236	chr_1A.531	85	Fxa1Ag100315	upstream
A	chr_1A	1822869	1823034	chr_1A.532	166	Fxa1Ag100316	upstream
A	chr_1A	1823146	1823277	chr_1A.533	132	Fxa1Ag100316	upstream
A	chr_1A	1831629	1831709	chr_1A.534	81	Fxa1Ag100318	genic
A	chr_1A	1834442	1834607	chr_1A.535	166	Fxa1Ag100318	intergenic
A	chr_1A	1836349	1836412	chr_1A.536	64	Fxa1Ag100319	genic
A	chr_1A	1842269	1842539	chr_1A.537	271	Fxa1Ag100320	genic
A	chr_1A	1845446	1845607	chr_1A.539	162	Fxa1Ag100321	genic
A	chr_1A	1851099	1851156	chr_1A.541	58	Fxa1Ag100322	upstream
A	chr_1A	1851921	1852290	chr_1A.542	370	Fxa1Ag100323	intergenic
A	chr_1A	1854363	1854607	chr_1A.543	245	Fxa1Ag100323	upstream
A	chr_1A	1855704	1855756	chr_1A.544	53	Fxa1Ag100324	upstream
A	chr_1A	1856322	1856489	chr_1A.545	168	Fxa1Ag100324	upstream
A	chr_1A	1863118	1863442	chr_1A.546	325	Fxa1Ag100325	intergenic
A	chr_1A	1865302	1865505	chr_1A.547	204	Fxa1Ag100326	genic
A	chr_1A	1866332	1866510	chr_1A.548	179	Fxa1Ag100326	upstream
A	chr_1A	1873946	1874205	chr_1A.549	260	Fxa1Ag100329	upstream
A	chr_1A	1878076	1878437	chr_1A.551	362	Fxa1Ag100329	intergenic
A	chr_1A	1880366	1880423	chr_1A.552	58	Fxa1Ag100330	intergenic
A	chr_1A	1880530	1880586	chr_1A.553	57	Fxa1Ag100330	intergenic
A	chr_1A	1881810	1881907	chr_1A.554	98	Fxa1Ag100330	intergenic
A	chr_1A	1882392	1882684	chr_1A.555	293	Fxa1Ag100330	downstream
A	chr_1A	1885246	1885411	chr_1A.556	166	Fxa1Ag100330	upstream
A	chr_1A	1889071	1889331	chr_1A.557	261	Fxa1Ag100331	upstream
A	chr_1A	1889345	1889601	chr_1A.558	257	Fxa1Ag100331	upstream
A	chr_1A	1891274	1891487	chr_1A.560	214	Fxa1Ag100332	intergenic
A	chr_1A	1892083	1892219	chr_1A.561	137	Fxa1Ag100332	upstream
A	chr_1A	1896622	1896761	chr_1A.562	140	Fxa1Ag100333	genic
A	chr_1A	1904858	1904970	chr_1A.564	113	Fxa1Ag100336	genic
A	chr_1A	1906237	1906334	chr_1A.565	98	Fxa1Ag100336	downstream
A	chr_1A	1918352	1918422	chr_1A.566	71	Fxa1Ag100339	genic
A	chr_1A	1919119	1919302	chr_1A.567	184	Fxa1Ag100339	genic
A	chr_1A	1925529	1925618	chr_1A.569	90	Fxa1Ag100341	downstream
A	chr_1A	1928121	1928180	chr_1A.570	60	Fxa1Ag100341	upstream
A	chr_1A	1928342	1928518	chr_1A.571	177	Fxa1Ag100341	upstream
A	chr_1A	1929712	1929881	chr_1A.572	170	Fxa1Ag100342	intergenic
A	chr_1A	1930034	1930314	chr_1A.573	281	Fxa1Ag100342	intergenic
A	chr_1A	1934743	1934979	chr_1A.574	237	Fxa1Ag100342	genic
A	chr_1A	1937952	1938009	chr_1A.575	58	Fxa1Ag100344	genic
A	chr_1A	1938553	1938890	chr_1A.576	338	Fxa1Ag100345	upstream
A	chr_1A	1946089	1946200	chr_1A.578	112	Fxa1Ag100345	intergenic
A	chr_1A	1950236	1950357	chr_1A.579	122	Fxa1Ag100346	intergenic
A	chr_1A	1950593	1950801	chr_1A.580	209	Fxa1Ag100346	intergenic
A	chr_1A	1959933	1960379	chr_1A.581	447	Fxa1Ag100349	downstream
A	chr_1A	1965106	1965386	chr_1A.582	281	Fxa1Ag100350	upstream
A	chr_1A	1965763	1966055	chr_1A.583	293	Fxa1Ag100351	upstream
A	chr_1A	1972793	1972956	chr_1A.584	164	Fxa1Ag100354	upstream
A	chr_1A	1981493	1981723	chr_1A.585	231	Fxa1Ag100355	intergenic
A	chr_1A	1983469	1983610	chr_1A.586	142	Fxa1Ag100355	genic
A	chr_1A	1984792	1984951	chr_1A.588	160	Fxa1Ag100355	genic
A	chr_1A	1988444	1988571	chr_1A.589	128	Fxa1Ag100355	intergenic
A	chr_1A	1988671	1988913	chr_1A.590	243	Fxa1Ag100355	intergenic
A	chr_1A	1990171	1990427	chr_1A.591	257	Fxa1Ag100355	intergenic
A	chr_1A	1992406	1992724	chr_1A.592	319	Fxa1Ag100356	intergenic
A	chr_1A	1996092	1996153	chr_1A.593	62	Fxa1Ag100356	intergenic
A	chr_1A	1997681	1997956	chr_1A.595	276	Fxa1Ag100356	downstream
A	chr_1A	2000085	2000299	chr_1A.596	215	Fxa1Ag100356	upstream
A	chr_1A	2001159	2001329	chr_1A.597	171	Fxa1Ag100357	upstream
A	chr_1A	2005248	2005488	chr_1A.598	241	Fxa1Ag100357	downstream
A	chr_1A	2006769	2007006	chr_1A.599	238	Fxa1Ag100357	intergenic
A	chr_1A	2007219	2007583	chr_1A.600	365	Fxa1Ag100357	intergenic
A	chr_1A	2009049	2009101	chr_1A.602	53	Fxa1Ag100357	intergenic
A	chr_1A	2021746	2022142	chr_1A.603	397	Fxa1Ag100358	upstream
A	chr_1A	2031111	2031326	chr_1A.604	216	Fxa1Ag100359	upstream
A	chr_1A	2032293	2032436	chr_1A.605	144	Fxa1Ag100360	downstream
A	chr_1A	2032848	2032920	chr_1A.606	73	Fxa1Ag100360	downstream
A	chr_1A	2033868	2033998	chr_1A.607	131	Fxa1Ag100360	upstream
A	chr_1A	2037891	2037974	chr_1A.608	84	Fxa1Ag100361	genic
A	chr_1A	2039544	2039605	chr_1A.609	62	Fxa1Ag100362	upstream
A	chr_1A	2050364	2050536	chr_1A.610	173	Fxa1Ag100364	upstream
A	chr_1A	2055170	2055434	chr_1A.611	265	Fxa1Ag100365	genic
A	chr_1A	2056235	2056377	chr_1A.612	143	Fxa1Ag100365	genic
A	chr_1A	2056517	2056683	chr_1A.613	167	Fxa1Ag100365	genic
A	chr_1A	2059641	2059795	chr_1A.614	155	Fxa1Ag100365	genic
A	chr_1A	2059994	2060156	chr_1A.615	163	Fxa1Ag100365	upstream
A	chr_1A	2063305	2063581	chr_1A.616	277	Fxa1Ag100365	intergenic
A	chr_1A	2064347	2064482	chr_1A.617	136	Fxa1Ag100366	intergenic
A	chr_1A	2066372	2066515	chr_1A.618	144	Fxa1Ag100366	intergenic
A	chr_1A	2066639	2066967	chr_1A.619	329	Fxa1Ag100366	downstream
A	chr_1A	2069694	2069929	chr_1A.620	236	Fxa1Ag100367	genic
A	chr_1A	2070177	2070325	chr_1A.621	149	Fxa1Ag100367	genic
A	chr_1A	2072132	2072478	chr_1A.622	347	Fxa1Ag100367	upstream
A	chr_1A	2072995	2073306	chr_1A.623	312	Fxa1Ag100367	upstream
A	chr_1A	2073387	2074063	chr_1A.624	677	Fxa1Ag100367	intergenic
A	chr_1A	2074310	2074381	chr_1A.625	72	Fxa1Ag100367	intergenic
A	chr_1A	2081669	2081912	chr_1A.626	244	Fxa1Ag100368	upstream
A	chr_1A	2084322	2084586	chr_1A.627	265	Fxa1Ag100368	downstream
A	chr_1A	2085387	2085630	chr_1A.628	244	Fxa1Ag100368	intergenic
A	chr_1A	2085970	2086759	chr_1A.629	790	Fxa1Ag100369	intergenic
A	chr_1A	2090151	2090272	chr_1A.630	122	Fxa1Ag100369	genic
A	chr_1A	2092193	2092281	chr_1A.631	89	Fxa1Ag100370	upstream
A	chr_1A	2131228	2131289	chr_1A.633	62	Fxa1Ag100371	upstream
A	chr_1A	2135444	2135505	chr_1A.634	62	Fxa1Ag100372	genic
A	chr_1A	2135740	2135873	chr_1A.635	134	Fxa1Ag100372	genic
A	chr_1A	2149719	2150129	chr_1A.636	411	Fxa1Ag100374	intergenic
A	chr_1A	2150792	2151278	chr_1A.637	487	Fxa1Ag100374	upstream
A	chr_1A	2177843	2177895	chr_1A.639	53	Fxa1Ag100376	upstream
A	chr_1A	2182419	2182766	chr_1A.640	348	Fxa1Ag100377	genic
A	chr_1A	2195498	2195576	chr_1A.641	79	Fxa1Ag100380	upstream
A	chr_1A	2198123	2198236	chr_1A.642	114	Fxa1Ag100381	upstream
A	chr_1A	2205334	2205400	chr_1A.643	67	Fxa1Ag100382	genic
A	chr_1A	2206071	2206179	chr_1A.644	109	Fxa1Ag100382	genic
A	chr_1A	2214129	2214348	chr_1A.645	220	Fxa1Ag100383	intergenic
A	chr_1A	2216048	2216321	chr_1A.646	274	Fxa1Ag100383	intergenic
A	chr_1A	2216371	2216509	chr_1A.647	139	Fxa1Ag100384	intergenic
A	chr_1A	2216851	2217146	chr_1A.648	296	Fxa1Ag100384	intergenic
A	chr_1A	2217816	2218116	chr_1A.649	301	Fxa1Ag100384	intergenic
A	chr_1A	2245245	2245948	chr_1A.650	704	Fxa1Ag100388	intergenic
A	chr_1A	2252037	2252306	chr_1A.651	270	Fxa1Ag100389	upstream
A	chr_1A	2255169	2255444	chr_1A.652	276	Fxa1Ag100389	genic
A	chr_1A	2259285	2259492	chr_1A.653	208	Fxa1Ag100389	downstream
A	chr_1A	2260149	2260529	chr_1A.654	381	Fxa1Ag100390	upstream
A	chr_1A	2266382	2266596	chr_1A.655	215	Fxa1Ag100391	upstream
A	chr_1A	2271832	2271978	chr_1A.656	147	Fxa1Ag100392	upstream
A	chr_1A	2273839	2274125	chr_1A.657	287	Fxa1Ag100392	downstream
A	chr_1A	2275660	2275837	chr_1A.658	178	Fxa1Ag100393	upstream
A	chr_1A	2279890	2280065	chr_1A.659	176	Fxa1Ag100393	genic
A	chr_1A	2283048	2283114	chr_1A.660	67	Fxa1Ag100394	upstream
A	chr_1A	2287500	2287752	chr_1A.661	253	Fxa1Ag100395	intergenic
A	chr_1A	2289562	2289972	chr_1A.662	411	Fxa1Ag100396	intergenic
A	chr_1A	2295023	2295111	chr_1A.663	89	Fxa1Ag100397	downstream
A	chr_1A	2295872	2296301	chr_1A.664	430	Fxa1Ag100398	upstream
A	chr_1A	2306012	2306124	chr_1A.665	113	Fxa1Ag100400	intergenic
A	chr_1A	2306760	2306851	chr_1A.666	92	Fxa1Ag100400	upstream
A	chr_1A	2311396	2311634	chr_1A.667	239	Fxa1Ag100400	downstream
A	chr_1A	2313754	2313808	chr_1A.668	55	Fxa1Ag100401	intergenic
A	chr_1A	2315738	2315970	chr_1A.670	233	Fxa1Ag100401	upstream
A	chr_1A	2317891	2318040	chr_1A.671	150	Fxa1Ag100402	genic
A	chr_1A	2318191	2318433	chr_1A.672	243	Fxa1Ag100402	genic
A	chr_1A	2319354	2319443	chr_1A.673	90	Fxa1Ag100402	genic
A	chr_1A	2320610	2320762	chr_1A.674	153	Fxa1Ag100402	genic
A	chr_1A	2322656	2322713	chr_1A.675	58	Fxa1Ag100403	genic
A	chr_1A	2324931	2325116	chr_1A.676	186	Fxa1Ag100402	genic
A	chr_1A	2325971	2326043	chr_1A.677	73	Fxa1Ag100402	genic
A	chr_1A	2326798	2326938	chr_1A.678	141	Fxa1Ag100402	genic
A	chr_1A	2330871	2331176	chr_1A.680	306	Fxa1Ag100404	intergenic
A	chr_1A	2335713	2335860	chr_1A.681	148	Fxa1Ag100405	upstream
A	chr_1A	2335932	2336057	chr_1A.682	126	Fxa1Ag100405	upstream
A	chr_1A	2342419	2342656	chr_1A.683	238	Fxa1Ag100406	upstream
A	chr_1A	2348092	2348211	chr_1A.684	120	Fxa1Ag100408	downstream
A	chr_1A	2354050	2354152	chr_1A.685	103	Fxa1Ag100409	downstream
A	chr_1A	2356642	2356853	chr_1A.686	212	Fxa1Ag100410	upstream
A	chr_1A	2359147	2359358	chr_1A.687	212	Fxa1Ag100412	upstream
A	chr_1A	2368454	2368685	chr_1A.688	232	Fxa1Ag100413	upstream
A	chr_1A	2369177	2369514	chr_1A.689	338	Fxa1Ag100413	intergenic
A	chr_1A	2372552	2372615	chr_1A.690	64	Fxa1Ag100414	downstream
A	chr_1A	2376193	2376635	chr_1A.691	443	Fxa1Ag100414	upstream
A	chr_1A	2377816	2377915	chr_1A.693	100	Fxa1Ag100415	upstream
A	chr_1A	2382185	2382377	chr_1A.694	193	Fxa1Ag100416	upstream
A	chr_1A	2386917	2386969	chr_1A.695	53	Fxa1Ag100418	upstream
A	chr_1A	2389658	2389713	chr_1A.696	56	Fxa1Ag100418	downstream
A	chr_1A	2393685	2393921	chr_1A.697	237	Fxa1Ag100420	upstream
A	chr_1A	2399263	2399532	chr_1A.698	270	Fxa1Ag100421	upstream
A	chr_1A	2399911	2400231	chr_1A.699	321	Fxa1Ag100421	upstream
A	chr_1A	2400305	2400387	chr_1A.700	83	Fxa1Ag100421	genic
A	chr_1A	2400476	2400664	chr_1A.701	189	Fxa1Ag100421	genic
A	chr_1A	2407191	2407390	chr_1A.702	200	Fxa1Ag100421	genic
A	chr_1A	2410973	2411209	chr_1A.703	237	Fxa1Ag100422	genic
A	chr_1A	2414538	2414638	chr_1A.704	101	Fxa1Ag100423	downstream
A	chr_1A	2415978	2416281	chr_1A.705	304	Fxa1Ag100423	upstream
A	chr_1A	2424848	2425212	chr_1A.706	365	Fxa1Ag100424	downstream
A	chr_1A	2428242	2428614	chr_1A.707	373	Fxa1Ag100425	intergenic
A	chr_1A	2435585	2435714	chr_1A.709	130	Fxa1Ag100425	upstream
A	chr_1A	2439259	2439520	chr_1A.710	262	Fxa1Ag100426	intergenic
A	chr_1A	2439741	2439842	chr_1A.711	102	Fxa1Ag100426	intergenic
A	chr_1A	2440001	2440502	chr_1A.712	502	Fxa1Ag100426	upstream
A	chr_1A	2444501	2444860	chr_1A.713	360	Fxa1Ag100427	downstream
A	chr_1A	2445635	2445689	chr_1A.714	55	Fxa1Ag100427	genic
A	chr_1A	2446702	2447230	chr_1A.715	529	Fxa1Ag100427	upstream
A	chr_1A	2447614	2447818	chr_1A.716	205	Fxa1Ag100427	upstream
A	chr_1A	2447868	2447971	chr_1A.717	104	Fxa1Ag100427	intergenic
A	chr_1A	2448131	2448355	chr_1A.718	225	Fxa1Ag100428	intergenic
A	chr_1A	2453794	2454292	chr_1A.719	499	Fxa1Ag100428	upstream
A	chr_1A	2458033	2458151	chr_1A.720	119	Fxa1Ag100429	upstream
A	chr_1A	2460848	2461057	chr_1A.721	210	Fxa1Ag100429	downstream
A	chr_1A	2462171	2462357	chr_1A.722	187	Fxa1Ag100430	upstream
A	chr_1A	2466793	2466974	chr_1A.723	182	Fxa1Ag100431	upstream
A	chr_1A	2467817	2468116	chr_1A.724	300	Fxa1Ag100431	intergenic
A	chr_1A	2468745	2469009	chr_1A.725	265	Fxa1Ag100431	intergenic
A	chr_1A	2470201	2470363	chr_1A.726	163	Fxa1Ag100432	intergenic
A	chr_1A	2472752	2473117	chr_1A.729	366	Fxa1Ag100432	upstream
A	chr_1A	2485142	2485339	chr_1A.730	198	Fxa1Ag100433	intergenic
A	chr_1A	2490234	2490387	chr_1A.731	154	Fxa1Ag100434	upstream
A	chr_1A	2490819	2491046	chr_1A.732	228	Fxa1Ag100435	upstream
A	chr_1A	2493065	2493171	chr_1A.733	107	Fxa1Ag100436	upstream
A	chr_1A	2498846	2499161	chr_1A.734	316	Fxa1Ag100436	intergenic
A	chr_1A	2503595	2503771	chr_1A.735	177	Fxa1Ag100437	intergenic
A	chr_1A	2504049	2504143	chr_1A.737	95	Fxa1Ag100437	intergenic
A	chr_1A	2507605	2507836	chr_1A.738	232	Fxa1Ag100437	intergenic
A	chr_1A	2512874	2513065	chr_1A.739	192	Fxa1Ag100440	upstream
A	chr_1A	2537574	2537739	chr_1A.740	166	Fxa1Ag100444	intergenic
A	chr_1A	2538800	2539147	chr_1A.741	348	Fxa1Ag100444	intergenic
A	chr_1A	2539791	2539964	chr_1A.742	174	Fxa1Ag100444	intergenic
A	chr_1A	2542836	2543059	chr_1A.743	224	Fxa1Ag100444	genic
A	chr_1A	2545247	2545586	chr_1A.745	340	Fxa1Ag100445	downstream
A	chr_1A	2556018	2556288	chr_1A.746	271	Fxa1Ag100447	genic
A	chr_1A	2556842	2557111	chr_1A.747	270	Fxa1Ag100447	downstream
A	chr_1A	2561153	2561388	chr_1A.748	236	Fxa1Ag100448	upstream
A	chr_1A	2561840	2562271	chr_1A.749	432	Fxa1Ag100448	genic
A	chr_1A	2563038	2563134	chr_1A.750	97	Fxa1Ag100448	genic
A	chr_1A	2570228	2570374	chr_1A.751	147	Fxa1Ag100448	genic
A	chr_1A	2576998	2577264	chr_1A.753	267	Fxa1Ag100451	downstream
A	chr_1A	2581100	2581235	chr_1A.754	136	Fxa1Ag100454	upstream
A	chr_1A	2595788	2595983	chr_1A.755	196	Fxa1Ag100456	upstream
A	chr_1A	2613601	2613867	chr_1A.756	267	Fxa1Ag100458	upstream
A	chr_1A	2622200	2622256	chr_1A.757	57	Fxa1Ag100458	downstream
A	chr_1A	2622649	2622733	chr_1A.758	85	Fxa1Ag100458	downstream
A	chr_1A	2623744	2624152	chr_1A.759	409	Fxa1Ag100458	intergenic
A	chr_1A	2624594	2624870	chr_1A.760	277	Fxa1Ag100458	intergenic
A	chr_1A	2625735	2625890	chr_1A.761	156	Fxa1Ag100458	intergenic
A	chr_1A	2626250	2626840	chr_1A.762	591	Fxa1Ag100459	intergenic
A	chr_1A	2627584	2627634	chr_1A.763	51	Fxa1Ag100459	intergenic
A	chr_1A	2627915	2628102	chr_1A.764	188	Fxa1Ag100459	intergenic
A	chr_1A	2628209	2628433	chr_1A.765	225	Fxa1Ag100459	intergenic
A	chr_1A	2628473	2628660	chr_1A.766	188	Fxa1Ag100459	intergenic
A	chr_1A	2628918	2629408	chr_1A.767	491	Fxa1Ag100459	downstream
A	chr_1A	2629599	2629932	chr_1A.768	334	Fxa1Ag100459	downstream
A	chr_1A	2634719	2634973	chr_1A.770	255	Fxa1Ag100462	upstream
A	chr_1A	2635175	2635334	chr_1A.771	160	Fxa1Ag100462	intergenic
A	chr_1A	2635691	2635980	chr_1A.772	290	Fxa1Ag100462	intergenic
A	chr_1A	2637731	2637857	chr_1A.773	127	Fxa1Ag100463	upstream
A	chr_1A	2642261	2642356	chr_1A.774	96	Fxa1Ag100463	intergenic
A	chr_1A	2643558	2643633	chr_1A.775	76	Fxa1Ag100464	upstream
A	chr_1A	2645419	2645559	chr_1A.776	141	Fxa1Ag100464	genic
A	chr_1A	2649708	2649872	chr_1A.777	165	Fxa1Ag100464	genic
A	chr_1A	2655467	2655646	chr_1A.778	180	Fxa1Ag100465	upstream
A	chr_1A	2661731	2661978	chr_1A.779	248	Fxa1Ag100466	upstream
A	chr_1A	2662229	2662416	chr_1A.780	188	Fxa1Ag100466	intergenic
A	chr_1A	2668669	2668720	chr_1A.781	52	Fxa1Ag100468	upstream
A	chr_1A	2668995	2669148	chr_1A.782	154	Fxa1Ag100468	upstream
A	chr_1A	2671516	2672194	chr_1A.783	679	Fxa1Ag100468	intergenic
A	chr_1A	2672987	2673340	chr_1A.784	354	Fxa1Ag100469	intergenic
A	chr_1A	2673818	2674065	chr_1A.785	248	Fxa1Ag100469	intergenic
A	chr_1A	2680246	2680516	chr_1A.786	271	Fxa1Ag100470	upstream
A	chr_1A	2687397	2687489	chr_1A.789	93	Fxa1Ag100470	intergenic
A	chr_1A	2687635	2687763	chr_1A.790	129	Fxa1Ag100470	intergenic
A	chr_1A	2687823	2687963	chr_1A.791	141	Fxa1Ag100471	intergenic
A	chr_1A	2688057	2688204	chr_1A.792	148	Fxa1Ag100471	intergenic
A	chr_1A	2688532	2689066	chr_1A.793	535	Fxa1Ag100471	upstream
A	chr_1A	2689166	2689232	chr_1A.794	67	Fxa1Ag100471	upstream
A	chr_1A	2689273	2689461	chr_1A.795	189	Fxa1Ag100471	upstream
A	chr_1A	2696050	2696201	chr_1A.796	152	Fxa1Ag100474	genic
A	chr_1A	2703298	2703526	chr_1A.797	229	Fxa1Ag100475	upstream
A	chr_1A	2708761	2709318	chr_1A.799	558	Fxa1Ag100474	intergenic
A	chr_1A	2711021	2711299	chr_1A.800	279	Fxa1Ag100476	upstream
A	chr_1A	2726715	2726774	chr_1A.801	60	Fxa1Ag100480	upstream
A	chr_1A	2727258	2727764	chr_1A.802	507	Fxa1Ag100480	intergenic
A	chr_1A	2728754	2728844	chr_1A.803	91	Fxa1Ag100481	downstream
A	chr_1A	2729231	2729404	chr_1A.804	174	Fxa1Ag100481	downstream
A	chr_1A	2732519	2732572	chr_1A.805	54	Fxa1Ag100481	intergenic
A	chr_1A	2736946	2737172	chr_1A.806	227	Fxa1Ag100482	downstream
A	chr_1A	2737843	2738095	chr_1A.808	253	Fxa1Ag100482	intergenic
A	chr_1A	2745308	2745471	chr_1A.809	164	Fxa1Ag100484	upstream
A	chr_1A	2749642	2749903	chr_1A.810	262	Fxa1Ag100485	upstream
A	chr_1A	2763775	2764144	chr_1A.811	370	Fxa1Ag100487	downstream
A	chr_1A	2764755	2764876	chr_1A.812	122	Fxa1Ag100487	genic
A	chr_1A	2766947	2767023	chr_1A.813	77	Fxa1Ag100487	upstream
A	chr_1A	2767069	2767317	chr_1A.814	249	Fxa1Ag100487	upstream
A	chr_1A	2768120	2768253	chr_1A.815	134	Fxa1Ag100488	intergenic
A	chr_1A	2768521	2768582	chr_1A.816	62	Fxa1Ag100488	downstream
A	chr_1A	2768887	2769194	chr_1A.817	308	Fxa1Ag100488	downstream
A	chr_1A	2771093	2771540	chr_1A.818	448	Fxa1Ag100488	upstream
A	chr_1A	2782182	2782497	chr_1A.819	316	Fxa1Ag100490	upstream
A	chr_1A	2789764	2789928	chr_1A.820	165	Fxa1Ag100491	upstream
A	chr_1A	2792726	2792914	chr_1A.821	189	Fxa1Ag100492	upstream
A	chr_1A	2800900	2800997	chr_1A.823	98	Fxa1Ag100493	intergenic
A	chr_1A	2801051	2801222	chr_1A.824	172	Fxa1Ag100494	intergenic
A	chr_1A	2801708	2801961	chr_1A.825	254	Fxa1Ag100494	intergenic
A	chr_1A	2803738	2804123	chr_1A.826	386	Fxa1Ag100494	upstream
A	chr_1A	2804226	2804348	chr_1A.827	123	Fxa1Ag100494	upstream
A	chr_1A	2805396	2805651	chr_1A.828	256	Fxa1Ag100494	downstream
A	chr_1A	2805829	2806095	chr_1A.829	267	Fxa1Ag100494	downstream
A	chr_1A	2806808	2806966	chr_1A.830	159	Fxa1Ag100495	upstream
A	chr_1A	2813302	2813514	chr_1A.832	213	Fxa1Ag100496	genic
A	chr_1A	2817223	2817426	chr_1A.833	204	Fxa1Ag100496	genic
A	chr_1A	2818943	2819017	chr_1A.835	75	Fxa1Ag100496	genic
A	chr_1A	2819407	2819469	chr_1A.836	63	Fxa1Ag100496	genic
A	chr_1A	2819740	2819818	chr_1A.837	79	Fxa1Ag100496	genic
A	chr_1A	2821404	2821480	chr_1A.838	77	Fxa1Ag100496	upstream
A	chr_1A	2822825	2822956	chr_1A.839	132	Fxa1Ag100496	intergenic
A	chr_1A	2825709	2825858	chr_1A.841	150	Fxa1Ag100497	upstream
A	chr_1A	2829459	2829746	chr_1A.842	288	Fxa1Ag100498	genic
A	chr_1A	2837324	2837546	chr_1A.843	223	Fxa1Ag100499	upstream
A	chr_1A	2837882	2837961	chr_1A.844	80	Fxa1Ag100499	intergenic
A	chr_1A	2843010	2843101	chr_1A.845	92	Fxa1Ag100500	upstream
A	chr_1A	2853740	2854371	chr_1A.846	632	Fxa1Ag100502	upstream
A	chr_1A	2857267	2857572	chr_1A.847	306	Fxa1Ag100504	upstream
A	chr_1A	2860691	2860759	chr_1A.848	69	Fxa1Ag100505	genic
A	chr_1A	2867740	2867973	chr_1A.849	234	Fxa1Ag100507	upstream
A	chr_1A	2869004	2869071	chr_1A.850	68	Fxa1Ag100507	intergenic
A	chr_1A	2869113	2869393	chr_1A.851	281	Fxa1Ag100507	intergenic
A	chr_1A	2871921	2872184	chr_1A.853	264	Fxa1Ag100508	upstream
A	chr_1A	2889256	2889500	chr_1A.854	245	Fxa1Ag100512	upstream
A	chr_1A	2889598	2889669	chr_1A.855	72	Fxa1Ag100512	upstream
A	chr_1A	2895949	2896161	chr_1A.856	213	Fxa1Ag100514	upstream
A	chr_1A	2920422	2920667	chr_1A.857	246	Fxa1Ag100515	upstream
A	chr_1A	2924401	2924609	chr_1A.858	209	Fxa1Ag100516	upstream
A	chr_1A	2932388	2932744	chr_1A.859	357	Fxa1Ag100517	intergenic
A	chr_1A	2933110	2933197	chr_1A.860	88	Fxa1Ag100517	upstream
A	chr_1A	2934259	2934646	chr_1A.861	388	Fxa1Ag100517	genic
A	chr_1A	2936461	2936854	chr_1A.862	394	Fxa1Ag100517	intergenic
A	chr_1A	2945302	2945487	chr_1A.863	186	Fxa1Ag100518	intergenic
A	chr_1A	2945574	2945710	chr_1A.864	137	Fxa1Ag100518	intergenic
A	chr_1A	2946690	2946947	chr_1A.865	258	Fxa1Ag100519	intergenic
A	chr_1A	2948890	2948942	chr_1A.866	53	Fxa1Ag100519	upstream
A	chr_1A	2959898	2960214	chr_1A.867	317	Fxa1Ag100520	upstream
A	chr_1A	2962495	2962761	chr_1A.868	267	Fxa1Ag100523	upstream
A	chr_1A	2967578	2967750	chr_1A.869	173	Fxa1Ag100524	upstream
A	chr_1A	2967997	2968299	chr_1A.870	303	Fxa1Ag100524	upstream
A	chr_1A	2981716	2981780	chr_1A.871	65	Fxa1Ag100526	upstream
A	chr_1A	2986601	2986683	chr_1A.872	83	Fxa1Ag100528	upstream
A	chr_1A	2992402	2992741	chr_1A.873	340	Fxa1Ag100529	upstream
A	chr_1A	2994485	2994550	chr_1A.874	66	Fxa1Ag100529	intergenic
A	chr_1A	2999198	2999461	chr_1A.876	264	Fxa1Ag100530	intergenic
A	chr_1A	2999506	2999563	chr_1A.877	58	Fxa1Ag100530	intergenic
A	chr_1A	3001010	3001251	chr_1A.878	242	Fxa1Ag100530	intergenic
A	chr_1A	3004290	3004452	chr_1A.879	163	Fxa1Ag100530	upstream
A	chr_1A	3011167	3011296	chr_1A.880	130	Fxa1Ag100530	downstream
A	chr_1A	3012491	3012576	chr_1A.882	86	Fxa1Ag100530	intergenic
A	chr_1A	3014242	3014543	chr_1A.883	302	Fxa1Ag100531	upstream
A	chr_1A	3023711	3025012	chr_1A.884	1302	Fxa1Ag100531	genic
A	chr_1A	3030907	3031191	chr_1A.885	285	Fxa1Ag100531	genic
A	chr_1A	3043435	3043665	chr_1A.886	231	Fxa1Ag100533	upstream
A	chr_1A	3047804	3047974	chr_1A.887	171	Fxa1Ag100534	genic
A	chr_1A	3049703	3050082	chr_1A.888	380	Fxa1Ag100534	upstream
A	chr_1A	3050739	3051143	chr_1A.889	405	Fxa1Ag100535	upstream
A	chr_1A	3051636	3051976	chr_1A.890	341	Fxa1Ag100535	genic
A	chr_1A	3052176	3052350	chr_1A.891	175	Fxa1Ag100535	genic
A	chr_1A	3063806	3063930	chr_1A.892	125	Fxa1Ag100537	upstream
A	chr_1A	3070610	3070776	chr_1A.893	167	Fxa1Ag100539	upstream
A	chr_1A	3070959	3071044	chr_1A.894	86	Fxa1Ag100539	genic
A	chr_1A	3077642	3077771	chr_1A.895	130	Fxa1Ag100542	upstream
A	chr_1A	3084285	3084574	chr_1A.896	290	Fxa1Ag100543	upstream
A	chr_1A	3085439	3085572	chr_1A.897	134	Fxa1Ag100544	downstream
A	chr_1A	3085761	3085816	chr_1A.898	56	Fxa1Ag100544	downstream
A	chr_1A	3088665	3088908	chr_1A.899	244	Fxa1Ag100545	upstream
A	chr_1A	3092176	3092425	chr_1A.900	250	Fxa1Ag100546	upstream
A	chr_1A	3095259	3095330	chr_1A.901	72	Fxa1Ag100547	upstream
A	chr_1A	3101542	3101798	chr_1A.902	257	Fxa1Ag100547	intergenic
A	chr_1A	3104400	3104518	chr_1A.903	119	Fxa1Ag100548	intergenic
A	chr_1A	3104971	3105179	chr_1A.904	209	Fxa1Ag100548	intergenic
A	chr_1A	3105686	3105916	chr_1A.905	231	Fxa1Ag100548	intergenic
A	chr_1A	3106756	3106936	chr_1A.906	181	Fxa1Ag100548	intergenic
A	chr_1A	3106941	3107100	chr_1A.907	160	Fxa1Ag100548	intergenic
A	chr_1A	3107724	3108329	chr_1A.908	606	Fxa1Ag100548	upstream
A	chr_1A	3112036	3112110	chr_1A.909	75	Fxa1Ag100548	downstream
A	chr_1A	3120395	3120505	chr_1A.911	111	Fxa1Ag100552	genic
A	chr_1A	3125007	3125078	chr_1A.912	72	Fxa1Ag100552	downstream
A	chr_1A	3130408	3130733	chr_1A.914	326	Fxa1Ag100553	upstream
A	chr_1A	3131050	3131465	chr_1A.915	416	Fxa1Ag100553	intergenic
A	chr_1A	3131785	3132217	chr_1A.916	433	Fxa1Ag100554	downstream
A	chr_1A	3132812	3132980	chr_1A.917	169	Fxa1Ag100554	genic
A	chr_1A	3133355	3133588	chr_1A.918	234	Fxa1Ag100554	upstream
A	chr_1A	3133845	3134114	chr_1A.919	270	Fxa1Ag100554	upstream
A	chr_1A	3141809	3142521	chr_1A.920	713	Fxa1Ag100555	intergenic
A	chr_1A	3142575	3142774	chr_1A.921	200	Fxa1Ag100555	intergenic
A	chr_1A	3145075	3145288	chr_1A.922	214	Fxa1Ag100555	upstream
A	chr_1A	3146790	3147039	chr_1A.923	250	Fxa1Ag100555	genic
A	chr_1A	3149568	3149695	chr_1A.925	128	Fxa1Ag100555	intergenic
A	chr_1A	3153093	3153361	chr_1A.926	269	Fxa1Ag100556	intergenic
A	chr_1A	3153748	3154347	chr_1A.927	600	Fxa1Ag100556	intergenic
A	chr_1A	3155311	3155529	chr_1A.928	219	Fxa1Ag100556	upstream
A	chr_1A	3157798	3157967	chr_1A.930	170	Fxa1Ag100556	downstream
A	chr_1A	3158084	3158352	chr_1A.931	269	Fxa1Ag100557	upstream
A	chr_1A	3158402	3158490	chr_1A.932	89	Fxa1Ag100557	upstream
A	chr_1A	3159356	3159807	chr_1A.933	452	Fxa1Ag100557	genic
A	chr_1A	3163398	3163486	chr_1A.935	89	Fxa1Ag100559	upstream
A	chr_1A	3166415	3166558	chr_1A.936	144	Fxa1Ag100559	intergenic
A	chr_1A	3167255	3167890	chr_1A.938	636	Fxa1Ag100559	intergenic
A	chr_1A	3168502	3168760	chr_1A.939	259	Fxa1Ag100559	intergenic
A	chr_1A	3177944	3178073	chr_1A.940	130	Fxa1Ag100560	upstream
A	chr_1A	3178572	3178888	chr_1A.941	317	Fxa1Ag100560	upstream
A	chr_1A	3179480	3179566	chr_1A.942	87	Fxa1Ag100560	genic
A	chr_1A	3184562	3184826	chr_1A.943	265	Fxa1Ag100561	genic
A	chr_1A	3185384	3185546	chr_1A.944	163	Fxa1Ag100561	upstream
A	chr_1A	3186240	3186497	chr_1A.945	258	Fxa1Ag100562	upstream
A	chr_1A	3186821	3186965	chr_1A.946	145	Fxa1Ag100562	upstream
A	chr_1A	3188555	3188775	chr_1A.947	221	Fxa1Ag100562	genic
A	chr_1A	3189634	3189717	chr_1A.948	84	Fxa1Ag100562	downstream
A	chr_1A	3190509	3190716	chr_1A.949	208	Fxa1Ag100563	upstream
A	chr_1A	3192241	3192491	chr_1A.950	251	Fxa1Ag100564	upstream
A	chr_1A	3198884	3199037	chr_1A.952	154	Fxa1Ag100564	downstream
A	chr_1A	3200032	3200741	chr_1A.953	710	Fxa1Ag100565	upstream
A	chr_1A	3201396	3201806	chr_1A.954	411	Fxa1Ag100566	downstream
A	chr_1A	3201813	3201964	chr_1A.955	152	Fxa1Ag100566	downstream
A	chr_1A	3205058	3205340	chr_1A.956	283	Fxa1Ag100566	upstream
A	chr_1A	3209168	3209335	chr_1A.957	168	Fxa1Ag100568	upstream
A	chr_1A	3209393	3209526	chr_1A.958	134	Fxa1Ag100568	upstream
A	chr_1A	3209683	3209868	chr_1A.959	186	Fxa1Ag100568	upstream
A	chr_1A	3227150	3227266	chr_1A.960	117	Fxa1Ag100572	genic
A	chr_1A	3233458	3233649	chr_1A.961	192	Fxa1Ag100574	upstream
A	chr_1A	3236231	3236594	chr_1A.963	364	Fxa1Ag100574	intergenic
A	chr_1A	3237034	3237186	chr_1A.964	153	Fxa1Ag100574	intergenic
A	chr_1A	3238111	3238390	chr_1A.965	280	Fxa1Ag100575	intergenic
A	chr_1A	3239666	3239912	chr_1A.966	247	Fxa1Ag100575	upstream
A	chr_1A	3240659	3240715	chr_1A.967	57	Fxa1Ag100575	genic
A	chr_1A	3240785	3241085	chr_1A.968	301	Fxa1Ag100575	genic
A	chr_1A	3242582	3242655	chr_1A.969	74	Fxa1Ag100576	upstream
A	chr_1A	3243339	3243423	chr_1A.970	85	Fxa1Ag100576	genic
A	chr_1A	3244804	3244932	chr_1A.971	129	Fxa1Ag100576	downstream
A	chr_1A	3246556	3246652	chr_1A.972	97	Fxa1Ag100577	upstream
A	chr_1A	3247304	3247425	chr_1A.973	122	Fxa1Ag100577	upstream
A	chr_1A	3248446	3248689	chr_1A.974	244	Fxa1Ag100578	intergenic
A	chr_1A	3248867	3248977	chr_1A.975	111	Fxa1Ag100578	upstream
A	chr_1A	3249746	3249857	chr_1A.976	112	Fxa1Ag100578	upstream
A	chr_1A	3265193	3265376	chr_1A.977	184	Fxa1Ag100580	downstream
A	chr_1A	3269255	3269519	chr_1A.978	265	Fxa1Ag100580	genic
A	chr_1A	3302308	3302437	chr_1A.979	130	Fxa1Ag100587	upstream
A	chr_1A	3302602	3302750	chr_1A.980	149	Fxa1Ag100587	upstream
A	chr_1A	3306873	3306936	chr_1A.981	64	Fxa1Ag100588	upstream
A	chr_1A	3308046	3308301	chr_1A.982	256	Fxa1Ag100588	intergenic
A	chr_1A	3308610	3308959	chr_1A.983	350	Fxa1Ag100588	intergenic
A	chr_1A	3311924	3312163	chr_1A.984	240	Fxa1Ag100588	intergenic
A	chr_1A	3312687	3313051	chr_1A.985	365	Fxa1Ag100588	intergenic
A	chr_1A	3314067	3314215	chr_1A.986	149	Fxa1Ag100588	intergenic
A	chr_1A	3316320	3316738	chr_1A.987	419	Fxa1Ag100589	intergenic
A	chr_1A	3317288	3317974	chr_1A.988	687	Fxa1Ag100589	intergenic
A	chr_1A	3322526	3322905	chr_1A.989	380	Fxa1Ag100589	upstream
A	chr_1A	3325128	3325618	chr_1A.990	491	Fxa1Ag100589	intergenic
A	chr_1A	3328842	3329009	chr_1A.991	168	Fxa1Ag100590	upstream
A	chr_1A	3330066	3330195	chr_1A.992	130	Fxa1Ag100590	genic
A	chr_1A	3330672	3330732	chr_1A.993	61	Fxa1Ag100591	upstream
A	chr_1A	3341339	3341396	chr_1A.995	58	Fxa1Ag100593	intergenic
A	chr_1A	3343042	3343226	chr_1A.996	185	Fxa1Ag100593	downstream
A	chr_1A	3344570	3344758	chr_1A.997	189	Fxa1Ag100594	genic
A	chr_1A	3351438	3351600	chr_1A.998	163	Fxa1Ag100596	upstream
A	chr_1A	3362087	3362242	chr_1A.1000	156	Fxa1Ag100600	genic
A	chr_1A	3372452	3372723	chr_1A.1001	272	Fxa1Ag100602	genic
A	chr_1A	3382594	3382764	chr_1A.1002	171	Fxa1Ag100604	upstream
A	chr_1A	3390098	3390303	chr_1A.1003	206	Fxa1Ag100605	upstream
A	chr_1A	3396052	3396233	chr_1A.1004	182	Fxa1Ag100607	upstream
A	chr_1A	3415964	3416183	chr_1A.1005	220	Fxa1Ag100608	upstream
A	chr_1A	3420909	3421149	chr_1A.1006	241	Fxa1Ag100609	upstream
A	chr_1A	3427137	3427424	chr_1A.1007	288	Fxa1Ag100610	upstream
A	chr_1A	3431824	3432208	chr_1A.1008	385	Fxa1Ag100611	upstream
A	chr_1A	3434302	3434481	chr_1A.1009	180	Fxa1Ag100612	intergenic
A	chr_1A	3434524	3435050	chr_1A.1010	527	Fxa1Ag100612	intergenic
A	chr_1A	3435264	3435622	chr_1A.1011	359	Fxa1Ag100612	upstream
A	chr_1A	3440847	3441030	chr_1A.1012	184	Fxa1Ag100614	upstream
A	chr_1A	3449095	3449307	chr_1A.1013	213	Fxa1Ag100615	upstream
A	chr_1A	3461227	3461389	chr_1A.1014	163	Fxa1Ag100617	upstream
A	chr_1A	3463098	3463194	chr_1A.1015	97	Fxa1Ag100617	intergenic
A	chr_1A	3473396	3473604	chr_1A.1016	209	Fxa1Ag100620	upstream
A	chr_1A	3480518	3480579	chr_1A.1017	62	Fxa1Ag100621	genic
A	chr_1A	3480833	3480884	chr_1A.1018	52	Fxa1Ag100621	genic
A	chr_1A	3491452	3491577	chr_1A.1019	126	Fxa1Ag100623	upstream
A	chr_1A	3492019	3492158	chr_1A.1020	140	Fxa1Ag100623	upstream
A	chr_1A	3504291	3504376	chr_1A.1021	86	Fxa1Ag100626	upstream
A	chr_1A	3512686	3512794	chr_1A.1022	109	Fxa1Ag100629	upstream
A	chr_1A	3512873	3512991	chr_1A.1023	119	Fxa1Ag100629	upstream
A	chr_1A	3516155	3516367	chr_1A.1024	213	Fxa1Ag100630	downstream
A	chr_1A	3527672	3527762	chr_1A.1026	91	Fxa1Ag100631	upstream
A	chr_1A	3530159	3530382	chr_1A.1027	224	Fxa1Ag100631	downstream
A	chr_1A	3532372	3532663	chr_1A.1028	292	Fxa1Ag100632	genic
A	chr_1A	3532845	3532969	chr_1A.1029	125	Fxa1Ag100632	genic
A	chr_1A	3537272	3537413	chr_1A.1030	142	Fxa1Ag100632	genic
A	chr_1A	3541961	3542133	chr_1A.1031	173	Fxa1Ag100633	upstream
A	chr_1A	3547481	3547859	chr_1A.1033	379	Fxa1Ag100634	upstream
A	chr_1A	3548383	3548483	chr_1A.1034	101	Fxa1Ag100635	upstream
A	chr_1A	3551105	3551326	chr_1A.1035	222	Fxa1Ag100636	upstream
A	chr_1A	3554524	3554579	chr_1A.1036	56	Fxa1Ag100637	upstream
A	chr_1A	3554657	3554713	chr_1A.1037	57	Fxa1Ag100637	upstream
A	chr_1A	3558570	3558626	chr_1A.1039	57	Fxa1Ag100639	upstream
A	chr_1A	3580262	3580432	chr_1A.1040	171	Fxa1Ag100644	downstream
A	chr_1A	3581582	3581649	chr_1A.1041	68	Fxa1Ag100644	intergenic
A	chr_1A	3601429	3601764	chr_1A.1042	336	Fxa1Ag100648	genic
A	chr_1A	3606543	3606711	chr_1A.1043	169	Fxa1Ag100649	upstream
A	chr_1A	3607355	3607724	chr_1A.1044	370	Fxa1Ag100649	intergenic
A	chr_1A	3609273	3609322	chr_1A.1045	50	Fxa1Ag100650	upstream
A	chr_1A	3616236	3616461	chr_1A.1046	226	Fxa1Ag100653	upstream
A	chr_1A	3616808	3617106	chr_1A.1047	299	Fxa1Ag100653	upstream
A	chr_1A	3620866	3621019	chr_1A.1048	154	Fxa1Ag100654	upstream
A	chr_1A	3627586	3627867	chr_1A.1049	282	Fxa1Ag100656	upstream
A	chr_1A	3630788	3631012	chr_1A.1050	225	Fxa1Ag100658	genic
A	chr_1A	3631468	3631654	chr_1A.1051	187	Fxa1Ag100658	genic
A	chr_1A	3638656	3638870	chr_1A.1052	215	Fxa1Ag100659	upstream
A	chr_1A	3643103	3643253	chr_1A.1053	151	Fxa1Ag100661	genic
A	chr_1A	3650919	3650997	chr_1A.1054	79	Fxa1Ag100662	genic
A	chr_1A	3653390	3653559	chr_1A.1055	170	Fxa1Ag100663	genic
A	chr_1A	3654664	3654950	chr_1A.1057	287	Fxa1Ag100664	downstream
A	chr_1A	3655046	3655309	chr_1A.1058	264	Fxa1Ag100664	downstream
A	chr_1A	3657276	3657712	chr_1A.1059	437	Fxa1Ag100664	upstream
A	chr_1A	3658052	3658348	chr_1A.1060	297	Fxa1Ag100664	intergenic
A	chr_1A	3658451	3658668	chr_1A.1061	218	Fxa1Ag100664	intergenic
A	chr_1A	3659290	3659581	chr_1A.1062	292	Fxa1Ag100664	intergenic
A	chr_1A	3660978	3661584	chr_1A.1063	607	Fxa1Ag100665	intergenic
A	chr_1A	3661800	3661943	chr_1A.1064	144	Fxa1Ag100665	intergenic
A	chr_1A	3663753	3663807	chr_1A.1065	55	Fxa1Ag100665	upstream
A	chr_1A	3664725	3664813	chr_1A.1066	89	Fxa1Ag100665	intergenic
A	chr_1A	3665464	3665521	chr_1A.1067	58	Fxa1Ag100665	intergenic
A	chr_1A	3673909	3673984	chr_1A.1069	76	Fxa1Ag100666	genic
A	chr_1A	3677217	3677319	chr_1A.1070	103	Fxa1Ag100666	genic
A	chr_1A	3677766	3677962	chr_1A.1071	197	Fxa1Ag100666	genic
A	chr_1A	3685071	3685273	chr_1A.1072	203	Fxa1Ag100667	upstream
A	chr_1A	3685750	3686210	chr_1A.1073	461	Fxa1Ag100668	genic
A	chr_1A	3687529	3687689	chr_1A.1074	161	Fxa1Ag100668	upstream
A	chr_1A	3687715	3687898	chr_1A.1075	184	Fxa1Ag100668	upstream
A	chr_1A	3694116	3694515	chr_1A.1076	400	Fxa1Ag100669	upstream
A	chr_1A	3700482	3700820	chr_1A.1077	339	Fxa1Ag100670	genic
A	chr_1A	3708558	3708615	chr_1A.1078	58	Fxa1Ag100670	upstream
A	chr_1A	3738528	3738633	chr_1A.1079	106	Fxa1Ag100675	intergenic
A	chr_1A	3757851	3758007	chr_1A.1081	157	Fxa1Ag100679	upstream
A	chr_1A	3785091	3785523	chr_1A.1082	433	Fxa1Ag100682	intergenic
A	chr_1A	3785973	3786191	chr_1A.1083	219	Fxa1Ag100682	upstream
A	chr_1A	3793136	3793585	chr_1A.1084	450	Fxa1Ag100683	genic
A	chr_1A	3804442	3804612	chr_1A.1085	171	Fxa1Ag100685	downstream
A	chr_1A	3807278	3807421	chr_1A.1086	144	Fxa1Ag100685	upstream
A	chr_1A	3809791	3809960	chr_1A.1087	170	Fxa1Ag100686	intergenic
A	chr_1A	3811590	3811804	chr_1A.1088	215	Fxa1Ag100686	upstream
A	chr_1A	3815588	3815675	chr_1A.1089	88	Fxa1Ag100687	downstream
A	chr_1A	3821561	3821758	chr_1A.1090	198	Fxa1Ag100688	genic
A	chr_1A	3825852	3826110	chr_1A.1091	259	Fxa1Ag100688	upstream
A	chr_1A	3830667	3830918	chr_1A.1092	252	Fxa1Ag100689	upstream
A	chr_1A	3839771	3840120	chr_1A.1093	350	Fxa1Ag100692	upstream
A	chr_1A	3846547	3846694	chr_1A.1094	148	Fxa1Ag100694	upstream
A	chr_1A	3847347	3847640	chr_1A.1095	294	Fxa1Ag100694	upstream
A	chr_1A	3849650	3850027	chr_1A.1097	378	Fxa1Ag100695	intergenic
A	chr_1A	3852305	3852640	chr_1A.1098	336	Fxa1Ag100695	upstream
A	chr_1A	3855497	3855813	chr_1A.1099	317	Fxa1Ag100695	genic
A	chr_1A	3860309	3860362	chr_1A.1100	54	Fxa1Ag100697	upstream
A	chr_1A	3868465	3868558	chr_1A.1101	94	Fxa1Ag100698	genic
A	chr_1A	3869883	3870043	chr_1A.1102	161	Fxa1Ag100698	genic
A	chr_1A	3890105	3890357	chr_1A.1104	253	Fxa1Ag100701	genic
A	chr_1A	3893841	3894028	chr_1A.1105	188	Fxa1Ag100701	genic
A	chr_1A	3894931	3895128	chr_1A.1106	198	Fxa1Ag100702	upstream
A	chr_1A	3902168	3902375	chr_1A.1107	208	Fxa1Ag100703	upstream
A	chr_1A	3911010	3911092	chr_1A.1108	83	Fxa1Ag100704	intergenic
A	chr_1A	3911345	3911498	chr_1A.1109	154	Fxa1Ag100704	intergenic
A	chr_1A	3917648	3917898	chr_1A.1110	251	Fxa1Ag100705	upstream
A	chr_1A	3925657	3925809	chr_1A.1111	153	Fxa1Ag100707	upstream
A	chr_1A	3926353	3926501	chr_1A.1112	149	Fxa1Ag100707	upstream
A	chr_1A	3927338	3927493	chr_1A.1113	156	Fxa1Ag100707	intergenic
A	chr_1A	3929578	3929692	chr_1A.1114	115	Fxa1Ag100708	intergenic
A	chr_1A	3929849	3929943	chr_1A.1116	95	Fxa1Ag100708	intergenic
A	chr_1A	3930142	3930292	chr_1A.1117	151	Fxa1Ag100708	intergenic
A	chr_1A	3931047	3931213	chr_1A.1118	167	Fxa1Ag100708	upstream
A	chr_1A	3939004	3939339	chr_1A.1119	336	Fxa1Ag100709	intergenic
A	chr_1A	3952079	3952299	chr_1A.1120	221	Fxa1Ag100710	intergenic
A	chr_1A	3952987	3953125	chr_1A.1121	139	Fxa1Ag100710	upstream
A	chr_1A	3959730	3959858	chr_1A.1122	129	Fxa1Ag100711	upstream
A	chr_1A	3960065	3960134	chr_1A.1123	70	Fxa1Ag100711	upstream
A	chr_1A	3960484	3960898	chr_1A.1124	415	Fxa1Ag100712	upstream
A	chr_1A	3960935	3961034	chr_1A.1125	100	Fxa1Ag100712	upstream
A	chr_1A	3964687	3964953	chr_1A.1126	267	Fxa1Ag100713	upstream
A	chr_1A	3965869	3966175	chr_1A.1127	307	Fxa1Ag100714	intergenic
A	chr_1A	3971106	3971332	chr_1A.1128	227	Fxa1Ag100715	upstream
A	chr_1A	3971555	3971696	chr_1A.1129	142	Fxa1Ag100716	upstream
A	chr_1A	3982262	3982446	chr_1A.1130	185	Fxa1Ag100719	intergenic
A	chr_1A	3982641	3982796	chr_1A.1131	156	Fxa1Ag100719	downstream
A	chr_1A	3995177	3995246	chr_1A.1132	70	Fxa1Ag100719	intergenic
A	chr_1A	3996797	3997356	chr_1A.1134	560	Fxa1Ag100719	intergenic
A	chr_1A	3997701	3997790	chr_1A.1135	90	Fxa1Ag100719	intergenic
A	chr_1A	3999858	3999959	chr_1A.1136	102	Fxa1Ag100720	intergenic
A	chr_1A	4001737	4002218	chr_1A.1137	482	Fxa1Ag100720	intergenic
A	chr_1A	4003427	4003553	chr_1A.1138	127	Fxa1Ag100720	upstream
A	chr_1A	4009310	4009481	chr_1A.1139	172	Fxa1Ag100721	upstream
A	chr_1A	4010436	4010609	chr_1A.1140	174	Fxa1Ag100721	intergenic
A	chr_1A	4012501	4012750	chr_1A.1141	250	Fxa1Ag100722	intergenic
A	chr_1A	4029302	4029461	chr_1A.1142	160	Fxa1Ag100726	upstream
A	chr_1A	4037650	4037947	chr_1A.1143	298	Fxa1Ag100728	upstream
A	chr_1A	4047336	4047387	chr_1A.1144	52	Fxa1Ag100731	upstream
A	chr_1A	4047742	4047801	chr_1A.1145	60	Fxa1Ag100731	upstream
A	chr_1A	4048287	4048783	chr_1A.1146	497	Fxa1Ag100732	upstream
A	chr_1A	4049669	4049841	chr_1A.1147	173	Fxa1Ag100732	genic
A	chr_1A	4050214	4050301	chr_1A.1148	88	Fxa1Ag100732	genic
A	chr_1A	4050316	4050738	chr_1A.1149	423	Fxa1Ag100732	genic
A	chr_1A	4076373	4076709	chr_1A.1150	337	Fxa1Ag100735	intergenic
A	chr_1A	4080912	4081125	chr_1A.1151	214	Fxa1Ag100736	intergenic
A	chr_1A	4081920	4082164	chr_1A.1152	245	Fxa1Ag100736	upstream
A	chr_1A	4084204	4084301	chr_1A.1153	98	Fxa1Ag100736	downstream
A	chr_1A	4085168	4085326	chr_1A.1154	159	Fxa1Ag100736	intergenic
A	chr_1A	4090165	4090261	chr_1A.1155	97	Fxa1Ag100738	upstream
A	chr_1A	4090724	4090784	chr_1A.1156	61	Fxa1Ag100738	upstream
A	chr_1A	4099161	4099362	chr_1A.1157	202	Fxa1Ag100739	upstream
A	chr_1A	4100219	4100410	chr_1A.1159	192	Fxa1Ag100739	intergenic
A	chr_1A	4105131	4105367	chr_1A.1161	237	Fxa1Ag100741	upstream
A	chr_1A	4110250	4110340	chr_1A.1163	91	Fxa1Ag100742	upstream
A	chr_1A	4112874	4113239	chr_1A.1164	366	Fxa1Ag100743	upstream
A	chr_1A	4116338	4116882	chr_1A.1165	545	Fxa1Ag100744	intergenic
A	chr_1A	4117036	4117288	chr_1A.1166	253	Fxa1Ag100744	downstream
A	chr_1A	4119722	4119904	chr_1A.1167	183	Fxa1Ag100744	intergenic
A	chr_1A	4122387	4122669	chr_1A.1168	283	Fxa1Ag100744	intergenic
A	chr_1A	4124390	4124808	chr_1A.1169	419	Fxa1Ag100745	intergenic
A	chr_1A	4126454	4126858	chr_1A.1170	405	Fxa1Ag100745	upstream
A	chr_1A	4128984	4129219	chr_1A.1171	236	Fxa1Ag100746	upstream
A	chr_1A	4130883	4131161	chr_1A.1172	279	Fxa1Ag100747	upstream
A	chr_1A	4132526	4133133	chr_1A.1173	608	Fxa1Ag100747	downstream
A	chr_1A	4137554	4137827	chr_1A.1174	274	Fxa1Ag100748	upstream
A	chr_1A	4138370	4138537	chr_1A.1176	168	Fxa1Ag100748	upstream
A	chr_1A	4149072	4149199	chr_1A.1177	128	Fxa1Ag100749	upstream
A	chr_1A	4166024	4166119	chr_1A.1178	96	Fxa1Ag100752	downstream
A	chr_1A	4168628	4168709	chr_1A.1179	82	Fxa1Ag100752	upstream
A	chr_1A	4170414	4170514	chr_1A.1180	101	Fxa1Ag100753	upstream
A	chr_1A	4182419	4182795	chr_1A.1182	377	Fxa1Ag100754	intergenic
A	chr_1A	4182818	4182890	chr_1A.1183	73	Fxa1Ag100755	intergenic
A	chr_1A	4192066	4192526	chr_1A.1184	461	Fxa1Ag100755	intergenic
A	chr_1A	4193509	4193766	chr_1A.1185	258	Fxa1Ag100755	intergenic
A	chr_1A	4194574	4194717	chr_1A.1186	144	Fxa1Ag100756	intergenic
A	chr_1A	4195458	4195950	chr_1A.1187	493	Fxa1Ag100756	intergenic
A	chr_1A	4196597	4196807	chr_1A.1189	211	Fxa1Ag100756	upstream
A	chr_1A	4196929	4197163	chr_1A.1190	235	Fxa1Ag100756	upstream
A	chr_1A	4201267	4201394	chr_1A.1191	128	Fxa1Ag100756	genic
A	chr_1A	4205147	4205351	chr_1A.1192	205	Fxa1Ag100757	genic
A	chr_1A	4214713	4214916	chr_1A.1193	204	Fxa1Ag100757	genic
A	chr_1A	4221002	4221417	chr_1A.1194	416	Fxa1Ag100757	genic
A	chr_1A	4221750	4221893	chr_1A.1195	144	Fxa1Ag100757	genic
A	chr_1A	4227512	4227790	chr_1A.1197	279	Fxa1Ag100761	genic
A	chr_1A	4227884	4228263	chr_1A.1198	380	Fxa1Ag100762	upstream
A	chr_1A	4228419	4228897	chr_1A.1199	479	Fxa1Ag100762	upstream
A	chr_1A	4229997	4230260	chr_1A.1200	264	Fxa1Ag100762	genic
A	chr_1A	4231349	4231505	chr_1A.1202	157	Fxa1Ag100762	genic
A	chr_1A	4231681	4232020	chr_1A.1203	340	Fxa1Ag100762	genic
A	chr_1A	4241099	4241178	chr_1A.1205	80	Fxa1Ag100763	intergenic
A	chr_1A	4258563	4258850	chr_1A.1208	288	Fxa1Ag100767	intergenic
A	chr_1A	4267326	4267400	chr_1A.1209	75	Fxa1Ag100768	intergenic
A	chr_1A	4268384	4268572	chr_1A.1210	189	Fxa1Ag100768	upstream
A	chr_1A	4278669	4278816	chr_1A.1211	148	Fxa1Ag100770	downstream
A	chr_1A	4280272	4280394	chr_1A.1212	123	Fxa1Ag100770	upstream
A	chr_1A	4282772	4282980	chr_1A.1213	209	Fxa1Ag100771	genic
A	chr_1A	4290071	4290517	chr_1A.1214	447	Fxa1Ag100773	upstream
A	chr_1A	4293728	4293838	chr_1A.1215	111	Fxa1Ag100775	upstream
A	chr_1A	4299427	4299586	chr_1A.1216	160	Fxa1Ag100775	intergenic
A	chr_1A	4315601	4315928	chr_1A.1217	328	Fxa1Ag100779	upstream
A	chr_1A	4316390	4316501	chr_1A.1218	112	Fxa1Ag100779	upstream
A	chr_1A	4324961	4325136	chr_1A.1220	176	Fxa1Ag100781	upstream
A	chr_1A	4347022	4347225	chr_1A.1221	204	Fxa1Ag100786	intergenic
A	chr_1A	4347343	4347410	chr_1A.1222	68	Fxa1Ag100786	intergenic
A	chr_1A	4348757	4348862	chr_1A.1223	106	Fxa1Ag100786	upstream
A	chr_1A	4354174	4354386	chr_1A.1224	213	Fxa1Ag100787	genic
A	chr_1A	4355145	4355218	chr_1A.1225	74	Fxa1Ag100787	upstream
A	chr_1A	4355295	4355390	chr_1A.1226	96	Fxa1Ag100787	upstream
A	chr_1A	4355596	4355889	chr_1A.1227	294	Fxa1Ag100787	upstream
A	chr_1A	4384768	4384952	chr_1A.1230	185	Fxa1Ag100791	genic
A	chr_1A	4396940	4397113	chr_1A.1231	174	Fxa1Ag100793	genic
A	chr_1A	4399002	4399203	chr_1A.1232	202	Fxa1Ag100793	intergenic
A	chr_1A	4402954	4403055	chr_1A.1233	102	Fxa1Ag100794	intergenic
A	chr_1A	4403110	4403212	chr_1A.1234	103	Fxa1Ag100794	intergenic
A	chr_1A	4407707	4407893	chr_1A.1237	187	Fxa1Ag100794	genic
A	chr_1A	4413146	4413258	chr_1A.1238	113	Fxa1Ag100795	upstream
A	chr_1A	4414934	4415006	chr_1A.1239	73	Fxa1Ag100796	intergenic
A	chr_1A	4429652	4429792	chr_1A.1240	141	Fxa1Ag100800	intergenic
A	chr_1A	4434559	4434621	chr_1A.1241	63	Fxa1Ag100801	genic
A	chr_1A	4434711	4434999	chr_1A.1242	289	Fxa1Ag100801	genic
A	chr_1A	4435268	4435540	chr_1A.1243	273	Fxa1Ag100801	genic
A	chr_1A	4441613	4441716	chr_1A.1244	104	Fxa1Ag100802	genic
A	chr_1A	4448499	4448655	chr_1A.1245	157	Fxa1Ag100804	genic
A	chr_1A	4450791	4451042	chr_1A.1247	252	Fxa1Ag100805	upstream
A	chr_1A	4454946	4455143	chr_1A.1249	198	Fxa1Ag100806	upstream
A	chr_1A	4461284	4461412	chr_1A.1250	129	Fxa1Ag100807	upstream
A	chr_1A	4468470	4468789	chr_1A.1251	320	Fxa1Ag100810	upstream
A	chr_1A	4472495	4472630	chr_1A.1252	136	Fxa1Ag100810	genic
A	chr_1A	4476982	4477062	chr_1A.1253	81	Fxa1Ag100811	genic
A	chr_1A	4492870	4493118	chr_1A.1254	249	Fxa1Ag100813	upstream
A	chr_1A	4493634	4493798	chr_1A.1255	165	Fxa1Ag100814	upstream
A	chr_1A	4502312	4502752	chr_1A.1256	441	Fxa1Ag100815	intergenic
A	chr_1A	4503266	4503336	chr_1A.1257	71	Fxa1Ag100816	intergenic
A	chr_1A	4503376	4503544	chr_1A.1258	169	Fxa1Ag100816	intergenic
A	chr_1A	4503633	4503723	chr_1A.1259	91	Fxa1Ag100816	intergenic
A	chr_1A	4508012	4508450	chr_1A.1260	439	Fxa1Ag100816	intergenic
A	chr_1A	4508583	4509133	chr_1A.1261	551	Fxa1Ag100816	intergenic
A	chr_1A	4510343	4510952	chr_1A.1262	610	Fxa1Ag100817	intergenic
A	chr_1A	4511125	4511449	chr_1A.1263	325	Fxa1Ag100817	intergenic
A	chr_1A	4512574	4513087	chr_1A.1264	514	Fxa1Ag100817	upstream
A	chr_1A	4514848	4515035	chr_1A.1265	188	Fxa1Ag100817	downstream
A	chr_1A	4515092	4515145	chr_1A.1266	54	Fxa1Ag100817	downstream
A	chr_1A	4515723	4515968	chr_1A.1267	246	Fxa1Ag100817	intergenic
A	chr_1A	4526418	4526489	chr_1A.1268	72	Fxa1Ag100819	upstream
A	chr_1A	4526810	4527006	chr_1A.1269	197	Fxa1Ag100819	upstream
A	chr_1A	4531597	4531646	chr_1A.1270	50	Fxa1Ag100819	downstream
A	chr_1A	4533198	4533377	chr_1A.1272	180	Fxa1Ag100820	upstream
A	chr_1A	4533483	4533840	chr_1A.1273	358	Fxa1Ag100820	upstream
A	chr_1A	4534394	4534507	chr_1A.1274	114	Fxa1Ag100820	intergenic
A	chr_1A	4534842	4535119	chr_1A.1275	278	Fxa1Ag100820	intergenic
A	chr_1A	4536096	4536301	chr_1A.1276	206	Fxa1Ag100820	intergenic
A	chr_1A	4536851	4536937	chr_1A.1277	87	Fxa1Ag100821	intergenic
A	chr_1A	4537144	4537330	chr_1A.1278	187	Fxa1Ag100821	intergenic
A	chr_1A	4605212	4605359	chr_1A.1280	148	Fxa1Ag100831	genic
A	chr_1A	4606389	4606605	chr_1A.1281	217	Fxa1Ag100832	upstream
A	chr_1A	4614039	4614161	chr_1A.1282	123	Fxa1Ag100833	upstream
A	chr_1A	4614242	4614530	chr_1A.1283	289	Fxa1Ag100834	upstream
A	chr_1A	4618210	4618803	chr_1A.1284	594	Fxa1Ag100834	downstream
A	chr_1A	4619189	4619365	chr_1A.1285	177	Fxa1Ag100834	intergenic
A	chr_1A	4619458	4619575	chr_1A.1286	118	Fxa1Ag100834	intergenic
A	chr_1A	4624148	4624287	chr_1A.1287	140	Fxa1Ag100835	intergenic
A	chr_1A	4625185	4625491	chr_1A.1288	307	Fxa1Ag100835	intergenic
A	chr_1A	4627091	4627375	chr_1A.1289	285	Fxa1Ag100835	intergenic
A	chr_1A	4628468	4628582	chr_1A.1290	115	Fxa1Ag100835	intergenic
A	chr_1A	4629075	4629227	chr_1A.1291	153	Fxa1Ag100835	upstream
A	chr_1A	4638043	4638274	chr_1A.1293	232	Fxa1Ag100836	upstream
A	chr_1A	4643329	4643465	chr_1A.1295	137	Fxa1Ag100837	upstream
A	chr_1A	4643719	4643889	chr_1A.1296	171	Fxa1Ag100837	upstream
A	chr_1A	4645068	4645346	chr_1A.1297	279	Fxa1Ag100837	downstream
A	chr_1A	4655915	4656169	chr_1A.1298	255	Fxa1Ag100838	upstream
A	chr_1A	4659941	4660122	chr_1A.1299	182	Fxa1Ag100839	upstream
A	chr_1A	4675634	4675847	chr_1A.1300	214	Fxa1Ag100840	upstream
A	chr_1A	4676746	4676855	chr_1A.1301	110	Fxa1Ag100841	downstream
A	chr_1A	4676884	4677074	chr_1A.1302	191	Fxa1Ag100841	downstream
A	chr_1A	4677674	4677966	chr_1A.1303	293	Fxa1Ag100842	genic
A	chr_1A	4678852	4678977	chr_1A.1304	126	Fxa1Ag100842	downstream
A	chr_1A	4680995	4681392	chr_1A.1306	398	Fxa1Ag100842	intergenic
A	chr_1A	4681483	4681593	chr_1A.1307	111	Fxa1Ag100843	intergenic
A	chr_1A	4682050	4682712	chr_1A.1308	663	Fxa1Ag100843	intergenic
A	chr_1A	4682751	4682972	chr_1A.1309	222	Fxa1Ag100843	intergenic
A	chr_1A	4686323	4686739	chr_1A.1311	417	Fxa1Ag100843	upstream
A	chr_1A	4687127	4687467	chr_1A.1312	341	Fxa1Ag100843	intergenic
A	chr_1A	4687819	4688051	chr_1A.1313	233	Fxa1Ag100843	intergenic
A	chr_1A	4688768	4688947	chr_1A.1314	180	Fxa1Ag100843	intergenic
A	chr_1A	4689422	4689705	chr_1A.1315	284	Fxa1Ag100844	intergenic
A	chr_1A	4695447	4695605	chr_1A.1316	159	Fxa1Ag100845	downstream
A	chr_1A	4696882	4697080	chr_1A.1317	199	Fxa1Ag100845	upstream
A	chr_1A	4699620	4699671	chr_1A.1318	52	Fxa1Ag100846	upstream
A	chr_1A	4699833	4699948	chr_1A.1319	116	Fxa1Ag100846	genic
A	chr_1A	4725315	4725522	chr_1A.1320	208	Fxa1Ag100849	upstream
A	chr_1A	4726151	4726419	chr_1A.1321	269	Fxa1Ag100849	intergenic
A	chr_1A	4729560	4729772	chr_1A.1322	213	Fxa1Ag100849	intergenic
A	chr_1A	4732385	4732589	chr_1A.1323	205	Fxa1Ag100849	intergenic
A	chr_1A	4733447	4733661	chr_1A.1324	215	Fxa1Ag100849	intergenic
A	chr_1A	4734510	4734646	chr_1A.1325	137	Fxa1Ag100850	intergenic
A	chr_1A	4737478	4737579	chr_1A.1326	102	Fxa1Ag100850	intergenic
A	chr_1A	4742804	4742931	chr_1A.1327	128	Fxa1Ag100850	upstream
A	chr_1A	4753913	4754098	chr_1A.1328	186	Fxa1Ag100852	upstream
A	chr_1A	4759543	4759693	chr_1A.1330	151	Fxa1Ag100854	upstream
A	chr_1A	4773836	4773975	chr_1A.1331	140	Fxa1Ag100856	intergenic
A	chr_1A	4795325	4795442	chr_1A.1332	118	Fxa1Ag100859	upstream
A	chr_1A	4795486	4795548	chr_1A.1333	63	Fxa1Ag100859	upstream
A	chr_1A	4811653	4811960	chr_1A.1334	308	Fxa1Ag100863	downstream
A	chr_1A	4812673	4812932	chr_1A.1335	260	Fxa1Ag100864	upstream
A	chr_1A	4816947	4817094	chr_1A.1336	148	Fxa1Ag100865	upstream
A	chr_1A	4844276	4844607	chr_1A.1337	332	Fxa1Ag100869	downstream
A	chr_1A	4845215	4845280	chr_1A.1339	66	Fxa1Ag100870	upstream
A	chr_1A	4863216	4863357	chr_1A.1340	142	Fxa1Ag100871	upstream
A	chr_1A	4867546	4867687	chr_1A.1341	142	Fxa1Ag100872	upstream
A	chr_1A	4877074	4877171	chr_1A.1342	98	Fxa1Ag100873	genic
A	chr_1A	4883391	4883477	chr_1A.1343	87	Fxa1Ag100873	genic
A	chr_1A	4884095	4884429	chr_1A.1345	335	Fxa1Ag100873	genic
A	chr_1A	4891702	4891755	chr_1A.1346	54	Fxa1Ag100873	intergenic
A	chr_1A	4896468	4896571	chr_1A.1347	104	Fxa1Ag100874	genic
A	chr_1A	4908468	4908528	chr_1A.1348	61	Fxa1Ag100876	genic
A	chr_1A	4916017	4916129	chr_1A.1351	113	Fxa1Ag100878	intergenic
A	chr_1A	4929089	4929146	chr_1A.1352	58	Fxa1Ag100878	upstream
A	chr_1A	4930515	4930589	chr_1A.1354	75	Fxa1Ag100879	upstream
A	chr_1A	4941191	4941263	chr_1A.1355	73	Fxa1Ag100881	upstream
A	chr_1A	4945278	4945446	chr_1A.1356	169	Fxa1Ag100882	intergenic
A	chr_1A	5060289	5060449	chr_1A.1357	161	Fxa1Ag100884	intergenic
A	chr_1A	5067324	5067418	chr_1A.1358	95	Fxa1Ag100884	upstream
A	chr_1A	5067863	5067962	chr_1A.1359	100	Fxa1Ag100885	upstream
A	chr_1A	5092945	5093192	chr_1A.1361	248	Fxa1Ag100892	upstream
A	chr_1A	5095849	5096041	chr_1A.1362	193	Fxa1Ag100892	genic
A	chr_1A	5097283	5097468	chr_1A.1363	186	Fxa1Ag100893	downstream
A	chr_1A	5107763	5108128	chr_1A.1364	366	Fxa1Ag100894	upstream
A	chr_1A	5110438	5110661	chr_1A.1365	224	Fxa1Ag100894	intergenic
A	chr_1A	5110682	5110915	chr_1A.1366	234	Fxa1Ag100894	intergenic
A	chr_1A	5124062	5124381	chr_1A.1367	320	Fxa1Ag100896	intergenic
A	chr_1A	5127621	5128154	chr_1A.1368	534	Fxa1Ag100897	upstream
A	chr_1A	5146441	5146716	chr_1A.1369	276	Fxa1Ag100901	intergenic
A	chr_1A	5161851	5162048	chr_1A.1371	198	Fxa1Ag100904	upstream
A	chr_1A	5162672	5162721	chr_1A.1372	50	Fxa1Ag100905	upstream
A	chr_1A	5164915	5165092	chr_1A.1373	178	Fxa1Ag100906	upstream
A	chr_1A	5170531	5170680	chr_1A.1374	150	Fxa1Ag100907	downstream
A	chr_1A	5170972	5171106	chr_1A.1375	135	Fxa1Ag100907	downstream
A	chr_1A	5171730	5171900	chr_1A.1376	171	Fxa1Ag100908	downstream
A	chr_1A	5171973	5172052	chr_1A.1377	80	Fxa1Ag100908	downstream
A	chr_1A	5174709	5175030	chr_1A.1378	322	Fxa1Ag100908	upstream
A	chr_1A	5183916	5184134	chr_1A.1379	219	Fxa1Ag100909	intergenic
A	chr_1A	5184146	5184212	chr_1A.1380	67	Fxa1Ag100909	intergenic
A	chr_1A	5185886	5186019	chr_1A.1381	134	Fxa1Ag100909	upstream
A	chr_1A	5189671	5189890	chr_1A.1382	220	Fxa1Ag100910	upstream
A	chr_1A	5201570	5201691	chr_1A.1383	122	Fxa1Ag100911	upstream
A	chr_1A	5208797	5208916	chr_1A.1384	120	Fxa1Ag100913	upstream
A	chr_1A	5213478	5213705	chr_1A.1385	228	Fxa1Ag100914	genic
A	chr_1A	5223552	5223644	chr_1A.1387	93	Fxa1Ag100916	intergenic
A	chr_1A	5225168	5225333	chr_1A.1388	166	Fxa1Ag100917	intergenic
A	chr_1A	5235821	5235935	chr_1A.1389	115	Fxa1Ag100918	upstream
A	chr_1A	5240853	5241019	chr_1A.1390	167	Fxa1Ag100919	upstream
A	chr_1A	5252518	5252903	chr_1A.1391	386	Fxa1Ag100920	upstream
A	chr_1A	5254421	5254773	chr_1A.1392	353	Fxa1Ag100921	intergenic
A	chr_1A	5255509	5255756	chr_1A.1393	248	Fxa1Ag100921	upstream
A	chr_1A	5258207	5258308	chr_1A.1394	102	Fxa1Ag100921	downstream
A	chr_1A	5259875	5260057	chr_1A.1395	183	Fxa1Ag100921	intergenic
A	chr_1A	5260681	5260777	chr_1A.1396	97	Fxa1Ag100921	intergenic
A	chr_1A	5261162	5261361	chr_1A.1397	200	Fxa1Ag100922	intergenic
A	chr_1A	5274887	5275049	chr_1A.1398	163	Fxa1Ag100923	upstream
A	chr_1A	5276223	5276563	chr_1A.1399	341	Fxa1Ag100924	upstream
A	chr_1A	5286663	5287003	chr_1A.1400	341	Fxa1Ag100925	genic
A	chr_1A	5287451	5288187	chr_1A.1401	737	Fxa1Ag100925	genic
A	chr_1A	5288249	5288343	chr_1A.1402	95	Fxa1Ag100925	genic
A	chr_1A	5288560	5288763	chr_1A.1403	204	Fxa1Ag100925	genic
A	chr_1A	5309666	5309724	chr_1A.1404	59	Fxa1Ag100928	upstream
A	chr_1A	5312572	5312717	chr_1A.1405	146	Fxa1Ag100929	upstream
A	chr_1A	5314591	5314656	chr_1A.1406	66	Fxa1Ag100930	upstream
A	chr_1A	5314676	5314743	chr_1A.1407	68	Fxa1Ag100930	upstream
A	chr_1A	5315042	5315143	chr_1A.1408	102	Fxa1Ag100930	upstream
A	chr_1A	5317961	5318081	chr_1A.1409	121	Fxa1Ag100931	upstream
A	chr_1A	5318120	5318281	chr_1A.1410	162	Fxa1Ag100931	upstream
A	chr_1A	5325512	5325575	chr_1A.1411	64	Fxa1Ag100932	upstream
A	chr_1A	5339639	5339786	chr_1A.1412	148	Fxa1Ag100933	upstream
A	chr_1A	5349016	5349228	chr_1A.1413	213	Fxa1Ag100935	intergenic
A	chr_1A	5349646	5349820	chr_1A.1414	175	Fxa1Ag100935	intergenic
A	chr_1A	5357017	5357160	chr_1A.1415	144	Fxa1Ag100936	upstream
A	chr_1A	5375683	5375792	chr_1A.1416	110	Fxa1Ag100940	genic
A	chr_1A	5376090	5376301	chr_1A.1417	212	Fxa1Ag100940	upstream
A	chr_1A	5397528	5397777	chr_1A.1418	250	Fxa1Ag100945	upstream
A	chr_1A	5406475	5406560	chr_1A.1419	86	Fxa1Ag100948	intergenic
A	chr_1A	5423449	5423667	chr_1A.1421	219	Fxa1Ag100951	upstream
A	chr_1A	5425702	5425882	chr_1A.1422	181	Fxa1Ag100952	upstream
A	chr_1A	5431027	5431185	chr_1A.1423	159	Fxa1Ag100953	upstream
A	chr_1A	5431225	5431335	chr_1A.1424	111	Fxa1Ag100953	upstream
A	chr_1A	5459122	5459297	chr_1A.1426	176	Fxa1Ag100957	upstream
A	chr_1A	5464347	5464529	chr_1A.1427	183	Fxa1Ag100958	upstream
A	chr_1A	5465990	5466158	chr_1A.1428	169	Fxa1Ag100959	upstream
A	chr_1A	5474336	5474529	chr_1A.1429	194	Fxa1Ag100959	downstream
A	chr_1A	5475465	5475640	chr_1A.1430	176	Fxa1Ag100960	upstream
A	chr_1A	5481394	5481548	chr_1A.1431	155	Fxa1Ag100961	upstream
A	chr_1A	5482995	5483088	chr_1A.1432	94	Fxa1Ag100962	downstream
A	chr_1A	5490791	5490970	chr_1A.1433	180	Fxa1Ag100963	upstream
A	chr_1A	5494760	5494831	chr_1A.1434	72	Fxa1Ag100965	genic
A	chr_1A	5496949	5497285	chr_1A.1435	337	Fxa1Ag100965	intergenic
A	chr_1A	5499592	5499759	chr_1A.1436	168	Fxa1Ag100966	upstream
A	chr_1A	5502488	5502798	chr_1A.1437	311	Fxa1Ag100967	upstream
A	chr_1A	5506456	5506580	chr_1A.1438	125	Fxa1Ag100968	genic
A	chr_1A	5507522	5507602	chr_1A.1439	81	Fxa1Ag100968	genic
A	chr_1A	5507706	5507910	chr_1A.1440	205	Fxa1Ag100968	genic
A	chr_1A	5511968	5512174	chr_1A.1441	207	Fxa1Ag100968	upstream
A	chr_1A	5512589	5512817	chr_1A.1442	229	Fxa1Ag100968	intergenic
A	chr_1A	5527181	5527236	chr_1A.1443	56	Fxa1Ag100970	intergenic
A	chr_1A	5527796	5528070	chr_1A.1444	275	Fxa1Ag100970	intergenic
A	chr_1A	5528347	5528529	chr_1A.1445	183	Fxa1Ag100970	downstream
A	chr_1A	5531567	5531890	chr_1A.1446	324	Fxa1Ag100970	genic
A	chr_1A	5536526	5536728	chr_1A.1447	203	Fxa1Ag100970	genic
A	chr_1A	5538444	5538601	chr_1A.1449	158	Fxa1Ag100970	upstream
A	chr_1A	5546630	5546717	chr_1A.1450	88	Fxa1Ag100972	genic
A	chr_1A	5548685	5549018	chr_1A.1451	334	Fxa1Ag100972	genic
A	chr_1A	5555196	5555374	chr_1A.1452	179	Fxa1Ag100973	upstream
A	chr_1A	5557910	5558012	chr_1A.1453	103	Fxa1Ag100973	downstream
A	chr_1A	5558113	5558504	chr_1A.1454	392	Fxa1Ag100973	downstream
A	chr_1A	5560702	5560965	chr_1A.1455	264	Fxa1Ag100975	upstream
A	chr_1A	5585764	5585883	chr_1A.1456	120	Fxa1Ag100978	upstream
A	chr_1A	5599767	5599913	chr_1A.1457	147	Fxa1Ag100980	genic
A	chr_1A	5613027	5613079	chr_1A.1458	53	Fxa1Ag100982	intergenic
A	chr_1A	5616275	5616325	chr_1A.1459	51	Fxa1Ag100983	genic
A	chr_1A	5625731	5625797	chr_1A.1460	67	Fxa1Ag100984	upstream
A	chr_1A	5625946	5626141	chr_1A.1461	196	Fxa1Ag100984	upstream
A	chr_1A	5628807	5629167	chr_1A.1462	361	Fxa1Ag100985	upstream
A	chr_1A	5629585	5629774	chr_1A.1463	190	Fxa1Ag100985	upstream
A	chr_1A	5632912	5633273	chr_1A.1464	362	Fxa1Ag100986	upstream
A	chr_1A	5637162	5637459	chr_1A.1465	298	Fxa1Ag100987	upstream
A	chr_1A	5648884	5649069	chr_1A.1467	186	Fxa1Ag100991	genic
A	chr_1A	5653268	5653466	chr_1A.1468	199	Fxa1Ag100991	upstream
A	chr_1A	5659578	5659648	chr_1A.1469	71	Fxa1Ag100993	upstream
A	chr_1A	5659939	5660228	chr_1A.1470	290	Fxa1Ag100993	upstream
A	chr_1A	5660503	5660654	chr_1A.1471	152	Fxa1Ag100994	genic
A	chr_1A	5660776	5660850	chr_1A.1472	75	Fxa1Ag100994	genic
A	chr_1A	5665024	5665106	chr_1A.1473	83	Fxa1Ag100995	upstream
A	chr_1A	5665710	5665854	chr_1A.1474	145	Fxa1Ag100996	genic
A	chr_1A	5697095	5697219	chr_1A.1475	125	Fxa1Ag101002	upstream
A	chr_1A	5704166	5704361	chr_1A.1476	196	Fxa1Ag101003	intergenic
A	chr_1A	5705293	5705422	chr_1A.1477	130	Fxa1Ag101004	intergenic
A	chr_1A	5705937	5706063	chr_1A.1478	127	Fxa1Ag101004	downstream
A	chr_1A	5721897	5722108	chr_1A.1480	212	Fxa1Ag101005	genic
A	chr_1A	5732221	5732687	chr_1A.1482	467	Fxa1Ag101005	upstream
A	chr_1A	5748283	5748401	chr_1A.1483	119	Fxa1Ag101008	upstream
A	chr_1A	5760151	5760503	chr_1A.1484	353	Fxa1Ag101011	genic
A	chr_1A	5760860	5761133	chr_1A.1485	274	Fxa1Ag101011	genic
A	chr_1A	5769731	5770032	chr_1A.1486	302	Fxa1Ag101011	upstream
A	chr_1A	5770455	5770716	chr_1A.1487	262	Fxa1Ag101012	upstream
A	chr_1A	5776312	5776387	chr_1A.1489	76	Fxa1Ag101016	upstream
A	chr_1A	5785089	5785381	chr_1A.1490	293	Fxa1Ag101017	upstream
A	chr_1A	5785503	5785796	chr_1A.1491	294	Fxa1Ag101017	upstream
A	chr_1A	5792681	5792827	chr_1A.1492	147	Fxa1Ag101018	intergenic
A	chr_1A	5794973	5795051	chr_1A.1493	79	Fxa1Ag101019	upstream
A	chr_1A	5801076	5801126	chr_1A.1494	51	Fxa1Ag101020	upstream
A	chr_1A	5802877	5803090	chr_1A.1495	214	Fxa1Ag101021	downstream
A	chr_1A	5806884	5806947	chr_1A.1496	64	Fxa1Ag101021	upstream
A	chr_1A	5819559	5819838	chr_1A.1497	280	Fxa1Ag101022	intergenic
A	chr_1A	5824355	5824412	chr_1A.1498	58	Fxa1Ag101022	upstream
A	chr_1A	5827197	5827382	chr_1A.1499	186	Fxa1Ag101022	downstream
A	chr_1A	5828537	5828672	chr_1A.1500	136	Fxa1Ag101022	intergenic
A	chr_1A	5840776	5840828	chr_1A.1501	53	Fxa1Ag101025	intergenic
A	chr_1A	5841722	5842042	chr_1A.1502	321	Fxa1Ag101025	upstream
A	chr_1A	5848901	5848975	chr_1A.1503	75	Fxa1Ag101026	upstream
A	chr_1A	5854261	5854632	chr_1A.1505	372	Fxa1Ag101027	upstream
A	chr_1A	5860336	5860484	chr_1A.1506	149	Fxa1Ag101029	upstream
A	chr_1A	5860843	5861074	chr_1A.1507	232	Fxa1Ag101030	upstream
A	chr_1A	5865558	5865857	chr_1A.1508	300	Fxa1Ag101032	upstream
A	chr_1A	5871882	5872005	chr_1A.1509	124	Fxa1Ag101033	intergenic
A	chr_1A	5872494	5873051	chr_1A.1510	558	Fxa1Ag101033	downstream
A	chr_1A	5876908	5877030	chr_1A.1511	123	Fxa1Ag101033	intergenic
A	chr_1A	5880490	5880643	chr_1A.1513	154	Fxa1Ag101034	intergenic
A	chr_1A	5883788	5883918	chr_1A.1514	131	Fxa1Ag101035	upstream
A	chr_1A	5883991	5884108	chr_1A.1515	118	Fxa1Ag101035	upstream
A	chr_1A	5885940	5886097	chr_1A.1516	158	Fxa1Ag101036	upstream
A	chr_1A	5891836	5892155	chr_1A.1517	320	Fxa1Ag101039	downstream
A	chr_1A	5892793	5893153	chr_1A.1518	361	Fxa1Ag101039	intergenic
A	chr_1A	5894017	5894075	chr_1A.1519	59	Fxa1Ag101039	intergenic
A	chr_1A	5895562	5895630	chr_1A.1520	69	Fxa1Ag101039	intergenic
A	chr_1A	5895956	5896046	chr_1A.1521	91	Fxa1Ag101039	intergenic
A	chr_1A	5897022	5897302	chr_1A.1522	281	Fxa1Ag101040	intergenic
A	chr_1A	5897903	5898069	chr_1A.1523	167	Fxa1Ag101040	intergenic
A	chr_1A	5898726	5898863	chr_1A.1524	138	Fxa1Ag101040	intergenic
A	chr_1A	5899128	5899699	chr_1A.1525	572	Fxa1Ag101040	upstream
A	chr_1A	5914703	5914867	chr_1A.1526	165	Fxa1Ag101042	genic
A	chr_1A	5914980	5915076	chr_1A.1527	97	Fxa1Ag101042	genic
A	chr_1A	5920436	5920538	chr_1A.1529	103	Fxa1Ag101043	upstream
A	chr_1A	5923864	5923925	chr_1A.1530	62	Fxa1Ag101044	genic
A	chr_1A	5927912	5928053	chr_1A.1531	142	Fxa1Ag101046	upstream
A	chr_1A	5932172	5932332	chr_1A.1532	161	Fxa1Ag101047	upstream
A	chr_1A	5932621	5932890	chr_1A.1533	270	Fxa1Ag101047	genic
A	chr_1A	5939888	5940158	chr_1A.1534	271	Fxa1Ag101048	upstream
A	chr_1A	5943498	5943550	chr_1A.1535	53	Fxa1Ag101049	upstream
A	chr_1A	5944045	5944229	chr_1A.1536	185	Fxa1Ag101049	upstream
A	chr_1A	5954166	5954238	chr_1A.1537	73	Fxa1Ag101050	upstream
A	chr_1A	5958248	5958389	chr_1A.1538	142	Fxa1Ag101051	upstream
A	chr_1A	5958435	5958498	chr_1A.1539	64	Fxa1Ag101051	upstream
A	chr_1A	5964777	5964881	chr_1A.1540	105	Fxa1Ag101052	genic
A	chr_1A	5981287	5981402	chr_1A.1541	116	Fxa1Ag101055	upstream
A	chr_1A	5983710	5983900	chr_1A.1542	191	Fxa1Ag101055	downstream
A	chr_1A	5989504	5989762	chr_1A.1543	259	Fxa1Ag101056	upstream
A	chr_1A	5992414	5992831	chr_1A.1544	418	Fxa1Ag101057	upstream
A	chr_1A	6003666	6003811	chr_1A.1545	146	Fxa1Ag101059	upstream
A	chr_1A	6006542	6006716	chr_1A.1546	175	Fxa1Ag101060	upstream
A	chr_1A	6013152	6013211	chr_1A.1547	60	Fxa1Ag101061	upstream
A	chr_1A	6015263	6015320	chr_1A.1548	58	Fxa1Ag101062	intergenic
A	chr_1A	6019354	6019517	chr_1A.1549	164	Fxa1Ag101062	upstream
A	chr_1A	6042334	6042493	chr_1A.1550	160	Fxa1Ag101064	genic
A	chr_1A	6050162	6050542	chr_1A.1551	381	Fxa1Ag101064	intergenic
A	chr_1A	6069290	6069458	chr_1A.1552	169	Fxa1Ag101067	upstream
A	chr_1A	6077062	6077169	chr_1A.1554	108	Fxa1Ag101069	genic
A	chr_1A	6080889	6081007	chr_1A.1555	119	Fxa1Ag101069	upstream
A	chr_1A	6081400	6081498	chr_1A.1556	99	Fxa1Ag101070	upstream
A	chr_1A	6097145	6097437	chr_1A.1558	293	Fxa1Ag101071	upstream
A	chr_1A	6100276	6100428	chr_1A.1559	153	Fxa1Ag101074	upstream
A	chr_1A	6104396	6104669	chr_1A.1560	274	Fxa1Ag101075	upstream
A	chr_1A	6107802	6107883	chr_1A.1561	82	Fxa1Ag101075	genic
A	chr_1A	6114305	6114589	chr_1A.1563	285	Fxa1Ag101076	genic
A	chr_1A	6120798	6120896	chr_1A.1564	99	Fxa1Ag101076	genic
A	chr_1A	6122743	6122862	chr_1A.1565	120	Fxa1Ag101076	genic
A	chr_1A	6124246	6124663	chr_1A.1566	418	Fxa1Ag101076	upstream
A	chr_1A	6127816	6128084	chr_1A.1568	269	Fxa1Ag101077	upstream
A	chr_1A	6131007	6131278	chr_1A.1569	272	Fxa1Ag101078	upstream
A	chr_1A	6131711	6131911	chr_1A.1570	201	Fxa1Ag101079	genic
A	chr_1A	6133727	6133888	chr_1A.1571	162	Fxa1Ag101079	downstream
A	chr_1A	6137146	6137271	chr_1A.1572	126	Fxa1Ag101080	upstream
A	chr_1A	6137385	6137581	chr_1A.1573	197	Fxa1Ag101080	upstream
A	chr_1A	6143338	6143855	chr_1A.1575	518	Fxa1Ag101080	intergenic
A	chr_1A	6145332	6145685	chr_1A.1576	354	Fxa1Ag101080	intergenic
A	chr_1A	6146651	6146900	chr_1A.1577	250	Fxa1Ag101080	intergenic
A	chr_1A	6149641	6149790	chr_1A.1578	150	Fxa1Ag101081	intergenic
A	chr_1A	6152256	6152325	chr_1A.1579	70	Fxa1Ag101081	intergenic
A	chr_1A	6152432	6152639	chr_1A.1580	208	Fxa1Ag101081	intergenic
A	chr_1A	6157283	6157351	chr_1A.1581	69	Fxa1Ag101081	upstream
A	chr_1A	6165243	6165299	chr_1A.1582	57	Fxa1Ag101082	upstream
A	chr_1A	6172549	6172665	chr_1A.1583	117	Fxa1Ag101084	upstream
A	chr_1A	6173245	6173349	chr_1A.1584	105	Fxa1Ag101084	intergenic
A	chr_1A	6173639	6173893	chr_1A.1585	255	Fxa1Ag101084	intergenic
A	chr_1A	6178722	6179108	chr_1A.1586	387	Fxa1Ag101085	intergenic
A	chr_1A	6184006	6184211	chr_1A.1587	206	Fxa1Ag101085	downstream
A	chr_1A	6186696	6186822	chr_1A.1588	127	Fxa1Ag101086	upstream
A	chr_1A	6188006	6188344	chr_1A.1589	339	Fxa1Ag101087	intergenic
A	chr_1A	6188870	6189007	chr_1A.1590	138	Fxa1Ag101087	upstream
A	chr_1A	6191659	6191861	chr_1A.1591	203	Fxa1Ag101088	upstream
A	chr_1A	6196336	6196663	chr_1A.1592	328	Fxa1Ag101089	upstream
A	chr_1A	6197215	6197273	chr_1A.1593	59	Fxa1Ag101089	upstream
A	chr_1A	6221546	6221816	chr_1A.1594	271	Fxa1Ag101090	upstream
A	chr_1A	6228672	6228926	chr_1A.1595	255	Fxa1Ag101093	upstream
A	chr_1A	6235883	6236022	chr_1A.1596	140	Fxa1Ag101094	upstream
A	chr_1A	6245714	6245907	chr_1A.1598	194	Fxa1Ag101095	upstream
A	chr_1A	6246744	6246957	chr_1A.1599	214	Fxa1Ag101096	genic
A	chr_1A	6250115	6250322	chr_1A.1600	208	Fxa1Ag101097	genic
A	chr_1A	6251867	6251980	chr_1A.1601	114	Fxa1Ag101098	upstream
A	chr_1A	6255711	6255843	chr_1A.1603	133	Fxa1Ag101098	downstream
A	chr_1A	6255893	6255956	chr_1A.1604	64	Fxa1Ag101098	downstream
A	chr_1A	6269794	6269859	chr_1A.1605	66	Fxa1Ag101103	downstream
A	chr_1A	6270092	6270320	chr_1A.1606	229	Fxa1Ag101103	downstream
A	chr_1A	6274302	6274667	chr_1A.1607	366	Fxa1Ag101103	upstream
A	chr_1A	6275974	6276066	chr_1A.1608	93	Fxa1Ag101104	upstream
A	chr_1A	6276288	6276551	chr_1A.1609	264	Fxa1Ag101104	upstream
A	chr_1A	6280591	6280749	chr_1A.1611	159	Fxa1Ag101105	upstream
A	chr_1A	6287921	6288098	chr_1A.1612	178	Fxa1Ag101107	upstream
A	chr_1A	6290011	6290385	chr_1A.1613	375	Fxa1Ag101107	intergenic
A	chr_1A	6296990	6297220	chr_1A.1614	231	Fxa1Ag101108	downstream
A	chr_1A	6310519	6310844	chr_1A.1615	326	Fxa1Ag101110	upstream
A	chr_1A	6319029	6319288	chr_1A.1616	260	Fxa1Ag101111	intergenic
A	chr_1A	6319660	6319976	chr_1A.1617	317	Fxa1Ag101111	intergenic
A	chr_1A	6320164	6320349	chr_1A.1618	186	Fxa1Ag101111	intergenic
A	chr_1A	6320814	6320902	chr_1A.1619	89	Fxa1Ag101111	intergenic
A	chr_1A	6322173	6322263	chr_1A.1620	91	Fxa1Ag101112	intergenic
A	chr_1A	6332467	6332791	chr_1A.1621	325	Fxa1Ag101115	upstream
A	chr_1A	6336899	6337093	chr_1A.1622	195	Fxa1Ag101117	genic
A	chr_1A	6351405	6351528	chr_1A.1623	124	Fxa1Ag101118	genic
A	chr_1A	6359698	6359888	chr_1A.1624	191	Fxa1Ag101120	genic
A	chr_1A	6364056	6364171	chr_1A.1625	116	Fxa1Ag101120	genic
A	chr_1A	6366334	6366789	chr_1A.1626	456	Fxa1Ag101120	intergenic
A	chr_1A	6368365	6368431	chr_1A.1627	67	Fxa1Ag101121	upstream
A	chr_1A	6368644	6368767	chr_1A.1628	124	Fxa1Ag101121	upstream
A	chr_1A	6381513	6381659	chr_1A.1629	147	Fxa1Ag101123	upstream
A	chr_1A	6388748	6388798	chr_1A.1630	51	Fxa1Ag101124	downstream
A	chr_1A	6388950	6389201	chr_1A.1631	252	Fxa1Ag101124	downstream
A	chr_1A	6392086	6392389	chr_1A.1633	304	Fxa1Ag101125	upstream
A	chr_1A	6396415	6396533	chr_1A.1634	119	Fxa1Ag101125	intergenic
A	chr_1A	6401739	6401815	chr_1A.1635	77	Fxa1Ag101126	intergenic
A	chr_1A	6402395	6402595	chr_1A.1636	201	Fxa1Ag101126	intergenic
A	chr_1A	6405770	6406090	chr_1A.1637	321	Fxa1Ag101126	intergenic
A	chr_1A	6407049	6407344	chr_1A.1638	296	Fxa1Ag101126	intergenic
A	chr_1A	6408332	6408447	chr_1A.1639	116	Fxa1Ag101126	intergenic
A	chr_1A	6408836	6408960	chr_1A.1640	125	Fxa1Ag101126	downstream
A	chr_1A	6410844	6411434	chr_1A.1641	591	Fxa1Ag101126	upstream
A	chr_1A	6411477	6411641	chr_1A.1642	165	Fxa1Ag101126	upstream
A	chr_1A	6413404	6413657	chr_1A.1643	254	Fxa1Ag101127	downstream
A	chr_1A	6413828	6414094	chr_1A.1644	267	Fxa1Ag101127	downstream
A	chr_1A	6414200	6414378	chr_1A.1645	179	Fxa1Ag101127	intergenic
A	chr_1A	6414395	6414678	chr_1A.1646	284	Fxa1Ag101127	intergenic
A	chr_1A	6415104	6415263	chr_1A.1647	160	Fxa1Ag101127	intergenic
A	chr_1A	6415415	6415508	chr_1A.1648	94	Fxa1Ag101127	intergenic
A	chr_1A	6415750	6416110	chr_1A.1649	361	Fxa1Ag101127	intergenic
A	chr_1A	6420887	6421052	chr_1A.1650	166	Fxa1Ag101128	genic
A	chr_1A	6422025	6422549	chr_1A.1651	525	Fxa1Ag101128	genic
A	chr_1A	6424136	6424520	chr_1A.1653	385	Fxa1Ag101128	upstream
A	chr_1A	6429539	6429662	chr_1A.1654	124	Fxa1Ag101129	upstream
A	chr_1A	6433809	6434000	chr_1A.1655	192	Fxa1Ag101130	intergenic
A	chr_1A	6434502	6434741	chr_1A.1656	240	Fxa1Ag101131	intergenic
A	chr_1A	6434989	6435046	chr_1A.1657	58	Fxa1Ag101131	intergenic
A	chr_1A	6441359	6441518	chr_1A.1658	160	Fxa1Ag101131	downstream
A	chr_1A	6442566	6442757	chr_1A.1660	192	Fxa1Ag101132	upstream
A	chr_1A	6443158	6443376	chr_1A.1661	219	Fxa1Ag101132	upstream
A	chr_1A	6451298	6451492	chr_1A.1662	195	Fxa1Ag101134	intergenic
A	chr_1A	6457769	6458014	chr_1A.1663	246	Fxa1Ag101135	upstream
A	chr_1A	6458511	6458664	chr_1A.1664	154	Fxa1Ag101135	upstream
A	chr_1A	6463922	6464151	chr_1A.1665	230	Fxa1Ag101137	upstream
A	chr_1A	6480820	6480968	chr_1A.1666	149	Fxa1Ag101139	genic
A	chr_1A	6484829	6485059	chr_1A.1667	231	Fxa1Ag101140	upstream
A	chr_1A	6487030	6487278	chr_1A.1668	249	Fxa1Ag101141	downstream
A	chr_1A	6488789	6489048	chr_1A.1669	260	Fxa1Ag101141	upstream
A	chr_1A	6489331	6489460	chr_1A.1670	130	Fxa1Ag101141	intergenic
A	chr_1A	6489569	6489762	chr_1A.1671	194	Fxa1Ag101141	intergenic
A	chr_1A	6491475	6491583	chr_1A.1672	109	Fxa1Ag101142	intergenic
A	chr_1A	6492323	6492622	chr_1A.1673	300	Fxa1Ag101142	intergenic
A	chr_1A	6492666	6492872	chr_1A.1674	207	Fxa1Ag101142	intergenic
A	chr_1A	6493246	6493630	chr_1A.1675	385	Fxa1Ag101142	upstream
A	chr_1A	6518154	6518282	chr_1A.1676	129	Fxa1Ag101147	genic
A	chr_1A	6536467	6536643	chr_1A.1678	177	Fxa1Ag101148	intergenic
A	chr_1A	6555137	6555217	chr_1A.1679	81	Fxa1Ag101150	genic
A	chr_1A	6555745	6555924	chr_1A.1680	180	Fxa1Ag101150	upstream
A	chr_1A	6556323	6556387	chr_1A.1681	65	Fxa1Ag101151	upstream
A	chr_1A	6565146	6565226	chr_1A.1682	81	Fxa1Ag101152	upstream
A	chr_1A	6567001	6567177	chr_1A.1683	177	Fxa1Ag101153	upstream
A	chr_1A	6593241	6593359	chr_1A.1684	119	Fxa1Ag101159	upstream
A	chr_1A	6613135	6613318	chr_1A.1685	184	Fxa1Ag101163	upstream
A	chr_1A	6622974	6623171	chr_1A.1686	198	Fxa1Ag101165	intergenic
A	chr_1A	6628878	6629090	chr_1A.1687	213	Fxa1Ag101167	downstream
A	chr_1A	6630296	6630403	chr_1A.1689	108	Fxa1Ag101167	genic
A	chr_1A	6631256	6631450	chr_1A.1690	195	Fxa1Ag101167	genic
A	chr_1A	6641998	6642053	chr_1A.1691	56	Fxa1Ag101169	upstream
A	chr_1A	6647394	6647510	chr_1A.1692	117	Fxa1Ag101171	intergenic
A	chr_1A	6647838	6648128	chr_1A.1693	291	Fxa1Ag101171	downstream
A	chr_1A	6659874	6660053	chr_1A.1694	180	Fxa1Ag101173	upstream
A	chr_1A	6660366	6660563	chr_1A.1695	198	Fxa1Ag101173	upstream
A	chr_1A	6661096	6661450	chr_1A.1696	355	Fxa1Ag101174	intergenic
A	chr_1A	6667380	6667634	chr_1A.1698	255	Fxa1Ag101174	genic
A	chr_1A	6668209	6668388	chr_1A.1699	180	Fxa1Ag101174	genic
A	chr_1A	6670921	6671048	chr_1A.1700	128	Fxa1Ag101174	upstream
A	chr_1A	6674253	6674382	chr_1A.1701	130	Fxa1Ag101175	intergenic
A	chr_1A	6686129	6686344	chr_1A.1702	216	Fxa1Ag101177	upstream
A	chr_1A	6699656	6699974	chr_1A.1703	319	Fxa1Ag101178	genic
A	chr_1A	6702123	6702267	chr_1A.1704	145	Fxa1Ag101178	genic
A	chr_1A	6702862	6703043	chr_1A.1705	182	Fxa1Ag101178	genic
A	chr_1A	6735472	6735648	chr_1A.1707	177	Fxa1Ag101185	upstream
A	chr_1A	6775396	6775496	chr_1A.1708	101	Fxa1Ag101190	upstream
A	chr_1A	6779914	6780138	chr_1A.1709	225	Fxa1Ag101191	genic
A	chr_1A	6784789	6785055	chr_1A.1710	267	Fxa1Ag101191	upstream
A	chr_1A	6791651	6791773	chr_1A.1711	123	Fxa1Ag101192	upstream
A	chr_1A	6797590	6797653	chr_1A.1712	64	Fxa1Ag101195	downstream
A	chr_1A	6801773	6801974	chr_1A.1713	202	Fxa1Ag101195	upstream
A	chr_1A	6809997	6810164	chr_1A.1714	168	Fxa1Ag101196	upstream
A	chr_1A	6810946	6811359	chr_1A.1715	414	Fxa1Ag101196	intergenic
A	chr_1A	6825535	6825661	chr_1A.1716	127	Fxa1Ag101199	upstream
A	chr_1A	6837076	6837294	chr_1A.1718	219	Fxa1Ag101204	upstream
A	chr_1A	6837943	6838043	chr_1A.1719	101	Fxa1Ag101204	upstream
A	chr_1A	6839278	6839448	chr_1A.1720	171	Fxa1Ag101205	upstream
A	chr_1A	6859265	6859671	chr_1A.1722	407	Fxa1Ag101211	genic
A	chr_1A	6861699	6861916	chr_1A.1723	218	Fxa1Ag101211	genic
A	chr_1A	6865537	6865839	chr_1A.1724	303	Fxa1Ag101213	intergenic
A	chr_1A	6871124	6871264	chr_1A.1725	141	Fxa1Ag101214	intergenic
A	chr_1A	6872561	6872765	chr_1A.1726	205	Fxa1Ag101215	upstream
A	chr_1A	6876507	6876835	chr_1A.1727	329	Fxa1Ag101216	upstream
A	chr_1A	6878612	6878706	chr_1A.1728	95	Fxa1Ag101217	upstream
A	chr_1A	6885027	6885082	chr_1A.1729	56	Fxa1Ag101218	downstream
A	chr_1A	6885994	6886355	chr_1A.1730	362	Fxa1Ag101219	upstream
A	chr_1A	6892487	6892614	chr_1A.1731	128	Fxa1Ag101220	intergenic
A	chr_1A	6894933	6895072	chr_1A.1732	140	Fxa1Ag101221	upstream
A	chr_1A	6905959	6906025	chr_1A.1733	67	Fxa1Ag101222	intergenic
A	chr_1A	6906171	6906244	chr_1A.1734	74	Fxa1Ag101222	intergenic
A	chr_1A	6906304	6906410	chr_1A.1735	107	Fxa1Ag101222	intergenic
A	chr_1A	6910934	6911034	chr_1A.1737	101	Fxa1Ag101224	genic
A	chr_1A	6924780	6924862	chr_1A.1739	83	Fxa1Ag101228	upstream
A	chr_1A	6931424	6931495	chr_1A.1740	72	Fxa1Ag101229	upstream
A	chr_1A	6932217	6932530	chr_1A.1741	314	Fxa1Ag101229	intergenic
A	chr_1A	6940983	6941267	chr_1A.1742	285	Fxa1Ag101230	upstream
A	chr_1A	6945796	6945845	chr_1A.1743	50	Fxa1Ag101233	upstream
A	chr_1A	6948388	6948499	chr_1A.1744	112	Fxa1Ag101233	downstream
A	chr_1A	6953908	6954043	chr_1A.1745	136	Fxa1Ag101235	genic
A	chr_1A	6974650	6974777	chr_1A.1746	128	Fxa1Ag101238	upstream
A	chr_1A	6980426	6980539	chr_1A.1747	114	Fxa1Ag101241	upstream
A	chr_1A	6987032	6987280	chr_1A.1748	249	Fxa1Ag101242	upstream
A	chr_1A	6987948	6988055	chr_1A.1749	108	Fxa1Ag101243	downstream
A	chr_1A	6993624	6993753	chr_1A.1750	130	Fxa1Ag101244	upstream
A	chr_1A	6994550	6994724	chr_1A.1751	175	Fxa1Ag101245	upstream
A	chr_1A	6999813	6999964	chr_1A.1752	152	Fxa1Ag101246	upstream
A	chr_1A	7006408	7006583	chr_1A.1753	176	Fxa1Ag101247	upstream
A	chr_1A	7006733	7006853	chr_1A.1754	121	Fxa1Ag101247	intergenic
A	chr_1A	7009073	7009376	chr_1A.1755	304	Fxa1Ag101247	intergenic
A	chr_1A	7013586	7013692	chr_1A.1757	107	Fxa1Ag101248	downstream
A	chr_1A	7016114	7016647	chr_1A.1758	534	Fxa1Ag101248	upstream
A	chr_1A	7017175	7017234	chr_1A.1759	60	Fxa1Ag101249	downstream
A	chr_1A	7019880	7020410	chr_1A.1760	531	Fxa1Ag101250	intergenic
A	chr_1A	7021428	7021579	chr_1A.1761	152	Fxa1Ag101251	intergenic
A	chr_1A	7021583	7021966	chr_1A.1762	384	Fxa1Ag101251	intergenic
A	chr_1A	7022035	7022329	chr_1A.1763	295	Fxa1Ag101251	downstream
A	chr_1A	7025079	7025460	chr_1A.1764	382	Fxa1Ag101251	upstream
A	chr_1A	7025794	7025969	chr_1A.1765	176	Fxa1Ag101251	upstream
A	chr_1A	7026983	7027034	chr_1A.1766	52	Fxa1Ag101251	intergenic
A	chr_1A	7027996	7028093	chr_1A.1767	98	Fxa1Ag101252	intergenic
A	chr_1A	7029099	7029191	chr_1A.1768	93	Fxa1Ag101252	downstream
A	chr_1A	7034373	7034532	chr_1A.1769	160	Fxa1Ag101252	upstream
A	chr_1A	7035938	7036146	chr_1A.1770	209	Fxa1Ag101252	intergenic
A	chr_1A	7036377	7036657	chr_1A.1771	281	Fxa1Ag101252	intergenic
A	chr_1A	7037842	7037968	chr_1A.1772	127	Fxa1Ag101253	intergenic
A	chr_1A	7038926	7039083	chr_1A.1773	158	Fxa1Ag101253	downstream
A	chr_1A	7039871	7040253	chr_1A.1774	383	Fxa1Ag101253	genic
A	chr_1A	7040853	7040942	chr_1A.1775	90	Fxa1Ag101253	genic
A	chr_1A	7041143	7041369	chr_1A.1776	227	Fxa1Ag101253	genic
A	chr_1A	7043755	7043835	chr_1A.1777	81	Fxa1Ag101253	genic
A	chr_1A	7044982	7045101	chr_1A.1778	120	Fxa1Ag101254	intergenic
A	chr_1A	7046921	7046989	chr_1A.1779	69	Fxa1Ag101254	genic
A	chr_1A	7049381	7049487	chr_1A.1780	107	Fxa1Ag101254	intergenic
A	chr_1A	7049505	7049685	chr_1A.1781	181	Fxa1Ag101254	intergenic
A	chr_1A	7056353	7056417	chr_1A.1782	65	Fxa1Ag101255	downstream
A	chr_1A	7056629	7056761	chr_1A.1783	133	Fxa1Ag101255	downstream
A	chr_1A	7062237	7062401	chr_1A.1784	165	Fxa1Ag101255	upstream
A	chr_1A	7072305	7072489	chr_1A.1785	185	Fxa1Ag101257	upstream
A	chr_1A	7097246	7097494	chr_1A.1787	249	Fxa1Ag101261	intergenic
A	chr_1A	7097901	7098078	chr_1A.1788	178	Fxa1Ag101261	intergenic
A	chr_1A	7104426	7104685	chr_1A.1790	260	Fxa1Ag101262	intergenic
A	chr_1A	7105006	7105221	chr_1A.1791	216	Fxa1Ag101262	intergenic
A	chr_1A	7112229	7112434	chr_1A.1792	206	Fxa1Ag101262	upstream
A	chr_1A	7112474	7112570	chr_1A.1793	97	Fxa1Ag101262	upstream
A	chr_1A	7116363	7116620	chr_1A.1794	258	Fxa1Ag101263	upstream
A	chr_1A	7119291	7119536	chr_1A.1795	246	Fxa1Ag101264	upstream
A	chr_1A	7129581	7129734	chr_1A.1796	154	Fxa1Ag101267	intergenic
A	chr_1A	7131469	7131718	chr_1A.1797	250	Fxa1Ag101268	upstream
A	chr_1A	7159331	7159391	chr_1A.1798	61	Fxa1Ag101272	intergenic
A	chr_1A	7160138	7160421	chr_1A.1799	284	Fxa1Ag101272	downstream
A	chr_1A	7170420	7170627	chr_1A.1801	208	Fxa1Ag101273	intergenic
A	chr_1A	7183990	7184136	chr_1A.1803	147	Fxa1Ag101274	upstream
A	chr_1A	7190946	7191150	chr_1A.1804	205	Fxa1Ag101276	upstream
A	chr_1A	7194397	7194485	chr_1A.1805	89	Fxa1Ag101277	upstream
A	chr_1A	7196169	7196570	chr_1A.1806	402	Fxa1Ag101277	intergenic
A	chr_1A	7197683	7198071	chr_1A.1807	389	Fxa1Ag101278	upstream
A	chr_1A	7209591	7209670	chr_1A.1809	80	Fxa1Ag101280	upstream
A	chr_1A	7216736	7216883	chr_1A.1810	148	Fxa1Ag101281	upstream
A	chr_1A	7221144	7221321	chr_1A.1811	178	Fxa1Ag101282	intergenic
A	chr_1A	7230005	7230229	chr_1A.1812	225	Fxa1Ag101283	upstream
A	chr_1A	7233818	7234041	chr_1A.1813	224	Fxa1Ag101284	upstream
A	chr_1A	7240581	7240765	chr_1A.1814	185	Fxa1Ag101285	upstream
A	chr_1A	7240843	7240969	chr_1A.1815	127	Fxa1Ag101285	upstream
A	chr_1A	7241455	7241557	chr_1A.1816	103	Fxa1Ag101286	downstream
A	chr_1A	7247693	7247909	chr_1A.1817	217	Fxa1Ag101287	downstream
A	chr_1A	7259287	7259354	chr_1A.1818	68	Fxa1Ag101288	intergenic
A	chr_1A	7259446	7259675	chr_1A.1819	230	Fxa1Ag101288	intergenic
A	chr_1A	7283347	7283854	chr_1A.1820	508	Fxa1Ag101290	intergenic
A	chr_1A	7290428	7290720	chr_1A.1821	293	Fxa1Ag101291	upstream
A	chr_1A	7293795	7293907	chr_1A.1822	113	Fxa1Ag101292	upstream
A	chr_1A	7294253	7294406	chr_1A.1823	154	Fxa1Ag101292	upstream
A	chr_1A	7296857	7297037	chr_1A.1824	181	Fxa1Ag101293	upstream
A	chr_1A	7304284	7304464	chr_1A.1825	181	Fxa1Ag101294	genic
A	chr_1A	7304884	7304993	chr_1A.1826	110	Fxa1Ag101294	genic
A	chr_1A	7305007	7305131	chr_1A.1827	125	Fxa1Ag101294	genic
A	chr_1A	7306603	7306733	chr_1A.1828	131	Fxa1Ag101294	genic
A	chr_1A	7311946	7312114	chr_1A.1829	169	Fxa1Ag101294	genic
A	chr_1A	7314054	7314195	chr_1A.1830	142	Fxa1Ag101294	upstream
A	chr_1A	7319801	7319861	chr_1A.1832	61	Fxa1Ag101295	downstream
A	chr_1A	7319952	7320037	chr_1A.1833	86	Fxa1Ag101295	downstream
A	chr_1A	7322306	7322407	chr_1A.1834	102	Fxa1Ag101295	genic
A	chr_1A	7325136	7325262	chr_1A.1835	127	Fxa1Ag101296	intergenic
A	chr_1A	7326721	7326939	chr_1A.1836	219	Fxa1Ag101296	upstream
A	chr_1A	7332411	7332665	chr_1A.1837	255	Fxa1Ag101297	upstream
A	chr_1A	7345015	7345130	chr_1A.1838	116	Fxa1Ag101298	intergenic
A	chr_1A	7345788	7345925	chr_1A.1839	138	Fxa1Ag101298	intergenic
A	chr_1A	7346421	7346699	chr_1A.1840	279	Fxa1Ag101298	upstream
A	chr_1A	7368851	7368999	chr_1A.1841	149	Fxa1Ag101300	upstream
A	chr_1A	7377209	7377419	chr_1A.1842	211	Fxa1Ag101301	intergenic
A	chr_1A	7377550	7377686	chr_1A.1843	137	Fxa1Ag101301	upstream
A	chr_1A	7383756	7383862	chr_1A.1844	107	Fxa1Ag101302	upstream
A	chr_1A	7389207	7389535	chr_1A.1845	329	Fxa1Ag101304	upstream
A	chr_1A	7395751	7396098	chr_1A.1846	348	Fxa1Ag101305	upstream
A	chr_1A	7396163	7396223	chr_1A.1847	61	Fxa1Ag101305	upstream
A	chr_1A	7398597	7398762	chr_1A.1848	166	Fxa1Ag101305	downstream
A	chr_1A	7399775	7400506	chr_1A.1849	732	Fxa1Ag101305	intergenic
A	chr_1A	7407753	7407968	chr_1A.1850	216	Fxa1Ag101306	intergenic
A	chr_1A	7412151	7412313	chr_1A.1851	163	Fxa1Ag101306	upstream
A	chr_1A	7416779	7416943	chr_1A.1853	165	Fxa1Ag101307	upstream
A	chr_1A	7420364	7420446	chr_1A.1854	83	Fxa1Ag101307	intergenic
A	chr_1A	7420936	7421024	chr_1A.1855	89	Fxa1Ag101307	intergenic
A	chr_1A	7423735	7423987	chr_1A.1856	253	Fxa1Ag101308	intergenic
A	chr_1A	7427230	7427399	chr_1A.1857	170	Fxa1Ag101308	genic
A	chr_1A	7429359	7429680	chr_1A.1858	322	Fxa1Ag101309	downstream
A	chr_1A	7430301	7430486	chr_1A.1859	186	Fxa1Ag101309	genic
A	chr_1A	7433140	7433230	chr_1A.1861	91	Fxa1Ag101309	genic
A	chr_1A	7433706	7433994	chr_1A.1862	289	Fxa1Ag101309	upstream
A	chr_1A	7434483	7434743	chr_1A.1863	261	Fxa1Ag101309	upstream
A	chr_1A	7452705	7452789	chr_1A.1865	85	Fxa1Ag101310	upstream
A	chr_1A	7459923	7459972	chr_1A.1866	50	Fxa1Ag101312	upstream
A	chr_1A	7459993	7460165	chr_1A.1867	173	Fxa1Ag101312	upstream
A	chr_1A	7462537	7462625	chr_1A.1868	89	Fxa1Ag101312	genic
A	chr_1A	7518718	7518853	chr_1A.1869	136	Fxa1Ag101322	intergenic
A	chr_1A	7519820	7519894	chr_1A.1870	75	Fxa1Ag101322	intergenic
A	chr_1A	7522711	7522832	chr_1A.1871	122	Fxa1Ag101322	intergenic
A	chr_1A	7524018	7524270	chr_1A.1872	253	Fxa1Ag101323	intergenic
A	chr_1A	7524445	7524734	chr_1A.1873	290	Fxa1Ag101323	intergenic
A	chr_1A	7525389	7525555	chr_1A.1874	167	Fxa1Ag101323	intergenic
A	chr_1A	7527580	7527676	chr_1A.1876	97	Fxa1Ag101323	intergenic
A	chr_1A	7528142	7528304	chr_1A.1877	163	Fxa1Ag101323	intergenic
A	chr_1A	7528405	7528566	chr_1A.1878	162	Fxa1Ag101323	intergenic
A	chr_1A	7531181	7531339	chr_1A.1881	159	Fxa1Ag101323	intergenic
A	chr_1A	7533461	7533651	chr_1A.1882	191	Fxa1Ag101323	intergenic
A	chr_1A	7536305	7536396	chr_1A.1883	92	Fxa1Ag101324	intergenic
A	chr_1A	7537434	7537489	chr_1A.1885	56	Fxa1Ag101324	intergenic
A	chr_1A	7538328	7538440	chr_1A.1886	113	Fxa1Ag101324	intergenic
A	chr_1A	7538554	7539077	chr_1A.1887	524	Fxa1Ag101324	intergenic
A	chr_1A	7539345	7539431	chr_1A.1888	87	Fxa1Ag101324	upstream
A	chr_1A	7545965	7546177	chr_1A.1889	213	Fxa1Ag101324	intergenic
A	chr_1A	7553638	7553710	chr_1A.1890	73	Fxa1Ag101325	intergenic
A	chr_1A	7554362	7554580	chr_1A.1891	219	Fxa1Ag101325	intergenic
A	chr_1A	7555253	7555328	chr_1A.1892	76	Fxa1Ag101325	downstream
A	chr_1A	7560452	7560765	chr_1A.1893	314	Fxa1Ag101325	intergenic
A	chr_1A	7564899	7565299	chr_1A.1894	401	Fxa1Ag101326	genic
A	chr_1A	7576771	7576886	chr_1A.1895	116	Fxa1Ag101327	intergenic
A	chr_1A	7583327	7583436	chr_1A.1896	110	Fxa1Ag101328	intergenic
A	chr_1A	7585385	7585532	chr_1A.1897	148	Fxa1Ag101328	intergenic
A	chr_1A	7585887	7585983	chr_1A.1898	97	Fxa1Ag101328	intergenic
A	chr_1A	7586732	7586787	chr_1A.1899	56	Fxa1Ag101328	intergenic
A	chr_1A	7593033	7593138	chr_1A.1900	106	Fxa1Ag101329	downstream
A	chr_1A	7593866	7594169	chr_1A.1901	304	Fxa1Ag101329	genic
A	chr_1A	7597815	7598296	chr_1A.1902	482	Fxa1Ag101329	genic
A	chr_1A	7602099	7602216	chr_1A.1903	118	Fxa1Ag101329	intergenic
A	chr_1A	7606808	7607016	chr_1A.1904	209	Fxa1Ag101330	intergenic
A	chr_1A	7607915	7608034	chr_1A.1905	120	Fxa1Ag101330	intergenic
A	chr_1A	7609114	7609230	chr_1A.1906	117	Fxa1Ag101330	intergenic
A	chr_1A	7609536	7609670	chr_1A.1907	135	Fxa1Ag101330	intergenic
A	chr_1A	7610273	7610342	chr_1A.1908	70	Fxa1Ag101330	downstream
A	chr_1A	7611696	7611980	chr_1A.1909	285	Fxa1Ag101330	upstream
A	chr_1A	7612389	7612608	chr_1A.1910	220	Fxa1Ag101330	upstream
A	chr_1A	7621766	7621950	chr_1A.1911	185	Fxa1Ag101332	genic
A	chr_1A	7622536	7622724	chr_1A.1912	189	Fxa1Ag101332	genic
A	chr_1A	7623586	7623693	chr_1A.1913	108	Fxa1Ag101332	genic
A	chr_1A	7625767	7626483	chr_1A.1914	717	Fxa1Ag101333	upstream
A	chr_1A	7627569	7627826	chr_1A.1915	258	Fxa1Ag101334	intergenic
A	chr_1A	7628039	7628201	chr_1A.1916	163	Fxa1Ag101334	intergenic
A	chr_1A	7647500	7647595	chr_1A.1917	96	Fxa1Ag101337	downstream
A	chr_1A	7653149	7653347	chr_1A.1919	199	Fxa1Ag101338	genic
A	chr_1A	7658154	7658265	chr_1A.1920	112	Fxa1Ag101339	upstream
A	chr_1A	7659010	7659113	chr_1A.1921	104	Fxa1Ag101340	genic
A	chr_1A	7659795	7659889	chr_1A.1922	95	Fxa1Ag101340	upstream
A	chr_1A	7660786	7660912	chr_1A.1923	127	Fxa1Ag101341	upstream
A	chr_1A	7663273	7663651	chr_1A.1924	379	Fxa1Ag101341	intergenic
A	chr_1A	7664336	7664506	chr_1A.1925	171	Fxa1Ag101342	intergenic
A	chr_1A	7665223	7665310	chr_1A.1926	88	Fxa1Ag101342	upstream
A	chr_1A	7671346	7671548	chr_1A.1927	203	Fxa1Ag101343	upstream
A	chr_1A	7671743	7671849	chr_1A.1928	107	Fxa1Ag101343	upstream
A	chr_1A	7672058	7672152	chr_1A.1930	95	Fxa1Ag101343	intergenic
A	chr_1A	7673012	7673244	chr_1A.1932	233	Fxa1Ag101344	intergenic
A	chr_1A	7673701	7673767	chr_1A.1933	67	Fxa1Ag101344	intergenic
A	chr_1A	7673846	7674270	chr_1A.1934	425	Fxa1Ag101344	intergenic
A	chr_1A	7674916	7675121	chr_1A.1935	206	Fxa1Ag101344	upstream
A	chr_1A	7677472	7677693	chr_1A.1936	222	Fxa1Ag101345	downstream
A	chr_1A	7678542	7678807	chr_1A.1937	266	Fxa1Ag101345	upstream
A	chr_1A	7679601	7679806	chr_1A.1938	206	Fxa1Ag101345	intergenic
A	chr_1A	7680846	7680910	chr_1A.1939	65	Fxa1Ag101345	intergenic
A	chr_1A	7683461	7683551	chr_1A.1940	91	Fxa1Ag101345	intergenic
A	chr_1A	7700056	7700133	chr_1A.1941	78	Fxa1Ag101347	upstream
A	chr_1A	7702683	7702850	chr_1A.1942	168	Fxa1Ag101348	intergenic
A	chr_1A	7732597	7732913	chr_1A.1944	317	Fxa1Ag101352	upstream
A	chr_1A	7741608	7742001	chr_1A.1945	394	Fxa1Ag101353	upstream
A	chr_1A	7761806	7761995	chr_1A.1946	190	Fxa1Ag101357	upstream
A	chr_1A	7784288	7784426	chr_1A.1947	139	Fxa1Ag101361	upstream
A	chr_1A	7802283	7802578	chr_1A.1948	296	Fxa1Ag101365	upstream
A	chr_1A	7802909	7803211	chr_1A.1949	303	Fxa1Ag101365	upstream
A	chr_1A	7809946	7810069	chr_1A.1950	124	Fxa1Ag101366	upstream
A	chr_1A	7818357	7818614	chr_1A.1951	258	Fxa1Ag101367	genic
A	chr_1A	7823735	7823883	chr_1A.1952	149	Fxa1Ag101367	upstream
A	chr_1A	7826740	7826834	chr_1A.1954	95	Fxa1Ag101368	intergenic
A	chr_1A	7831762	7831935	chr_1A.1955	174	Fxa1Ag101368	upstream
A	chr_1A	7835207	7835640	chr_1A.1956	434	Fxa1Ag101369	genic
A	chr_1A	7836880	7836971	chr_1A.1957	92	Fxa1Ag101369	intergenic
A	chr_1A	7840149	7840432	chr_1A.1958	284	Fxa1Ag101370	intergenic
A	chr_1A	7842283	7842364	chr_1A.1959	82	Fxa1Ag101370	genic
A	chr_1A	7846022	7846209	chr_1A.1960	188	Fxa1Ag101372	upstream
A	chr_1A	7857354	7857599	chr_1A.1961	246	Fxa1Ag101373	upstream
A	chr_1A	7858161	7858433	chr_1A.1962	273	Fxa1Ag101373	genic
A	chr_1A	7867674	7867929	chr_1A.1964	256	Fxa1Ag101375	genic
A	chr_1A	7874236	7874570	chr_1A.1965	335	Fxa1Ag101378	downstream
A	chr_1A	7876045	7876113	chr_1A.1966	69	Fxa1Ag101378	upstream
A	chr_1A	7876248	7876605	chr_1A.1967	358	Fxa1Ag101378	upstream
A	chr_1A	7880713	7880943	chr_1A.1968	231	Fxa1Ag101379	upstream
A	chr_1A	7882322	7882487	chr_1A.1969	166	Fxa1Ag101379	intergenic
A	chr_1A	7885271	7885410	chr_1A.1970	140	Fxa1Ag101380	intergenic
A	chr_1A	7896248	7896373	chr_1A.1971	126	Fxa1Ag101381	upstream
A	chr_1A	7914535	7914603	chr_1A.1972	69	Fxa1Ag101382	upstream
A	chr_1A	7916164	7916536	chr_1A.1973	373	Fxa1Ag101383	upstream
A	chr_1A	7916719	7916925	chr_1A.1974	207	Fxa1Ag101383	upstream
A	chr_1A	7925196	7925359	chr_1A.1975	164	Fxa1Ag101383	intergenic
A	chr_1A	7925563	7925684	chr_1A.1976	122	Fxa1Ag101384	intergenic
A	chr_1A	7927250	7927314	chr_1A.1977	65	Fxa1Ag101384	intergenic
A	chr_1A	7931807	7931989	chr_1A.1978	183	Fxa1Ag101384	downstream
A	chr_1A	7936995	7937266	chr_1A.1979	272	Fxa1Ag101385	upstream
A	chr_1A	7951574	7951859	chr_1A.1980	286	Fxa1Ag101389	upstream
A	chr_1A	7951977	7952040	chr_1A.1981	64	Fxa1Ag101389	upstream
A	chr_1A	7954690	7954959	chr_1A.1982	270	Fxa1Ag101390	upstream
A	chr_1A	7964638	7964838	chr_1A.1983	201	Fxa1Ag101391	intergenic
A	chr_1A	7967571	7967744	chr_1A.1984	174	Fxa1Ag101392	downstream
A	chr_1A	7975978	7976228	chr_1A.1986	251	Fxa1Ag101393	upstream
A	chr_1A	7981093	7981360	chr_1A.1987	268	Fxa1Ag101393	genic
A	chr_1A	7994784	7995178	chr_1A.1988	395	Fxa1Ag101393	genic
A	chr_1A	8003782	8004053	chr_1A.1989	272	Fxa1Ag101393	genic
A	chr_1A	8005636	8005722	chr_1A.1990	87	Fxa1Ag101393	genic
A	chr_1A	8013066	8013352	chr_1A.1991	287	Fxa1Ag101393	genic
A	chr_1A	8020656	8020958	chr_1A.1992	303	Fxa1Ag101393	genic
A	chr_1A	8034459	8034685	chr_1A.1993	227	Fxa1Ag101395	upstream
A	chr_1A	8035309	8035488	chr_1A.1994	180	Fxa1Ag101396	genic
A	chr_1A	8041567	8041849	chr_1A.1995	283	Fxa1Ag101397	intergenic
A	chr_1A	8042309	8042632	chr_1A.1996	324	Fxa1Ag101398	intergenic
A	chr_1A	8047447	8047760	chr_1A.1997	314	Fxa1Ag101399	upstream
A	chr_1A	8061574	8062069	chr_1A.1999	496	Fxa1Ag101400	upstream
A	chr_1A	8062308	8062752	chr_1A.2000	445	Fxa1Ag101400	intergenic
A	chr_1A	8064608	8064782	chr_1A.2001	175	Fxa1Ag101400	intergenic
A	chr_1A	8065147	8065278	chr_1A.2002	132	Fxa1Ag101400	intergenic
A	chr_1A	8065385	8065516	chr_1A.2003	132	Fxa1Ag101401	intergenic
A	chr_1A	8066912	8067256	chr_1A.2004	345	Fxa1Ag101401	intergenic
A	chr_1A	8069186	8069347	chr_1A.2005	162	Fxa1Ag101401	genic
A	chr_1A	8072123	8072217	chr_1A.2007	95	Fxa1Ag101401	intergenic
A	chr_1A	8081743	8081923	chr_1A.2008	181	Fxa1Ag101402	upstream
A	chr_1A	8103329	8103518	chr_1A.2009	190	Fxa1Ag101405	intergenic
A	chr_1A	8109003	8109338	chr_1A.2010	336	Fxa1Ag101405	intergenic
A	chr_1A	8111338	8111529	chr_1A.2011	192	Fxa1Ag101405	intergenic
A	chr_1A	8111619	8111886	chr_1A.2012	268	Fxa1Ag101405	intergenic
A	chr_1A	8112316	8112460	chr_1A.2014	145	Fxa1Ag101406	intergenic
A	chr_1A	8113070	8113154	chr_1A.2015	85	Fxa1Ag101406	intergenic
A	chr_1A	8115640	8115969	chr_1A.2016	330	Fxa1Ag101406	upstream
A	chr_1A	8124900	8125260	chr_1A.2017	361	Fxa1Ag101407	intergenic
A	chr_1A	8129759	8129839	chr_1A.2018	81	Fxa1Ag101408	genic
A	chr_1A	8134476	8134570	chr_1A.2019	95	Fxa1Ag101409	upstream
A	chr_1A	8143519	8143610	chr_1A.2020	92	Fxa1Ag101410	genic
A	chr_1A	8158863	8159045	chr_1A.2021	183	Fxa1Ag101411	genic
A	chr_1A	8165905	8166513	chr_1A.2022	609	Fxa1Ag101412	intergenic
A	chr_1A	8177363	8177426	chr_1A.2023	64	Fxa1Ag101413	downstream
A	chr_1A	8177455	8177783	chr_1A.2024	329	Fxa1Ag101413	downstream
A	chr_1A	8178388	8178477	chr_1A.2025	90	Fxa1Ag101414	downstream
A	chr_1A	8178702	8179134	chr_1A.2026	433	Fxa1Ag101414	downstream
A	chr_1A	8180979	8181209	chr_1A.2027	231	Fxa1Ag101414	upstream
A	chr_1A	8182525	8182693	chr_1A.2028	169	Fxa1Ag101415	intergenic
A	chr_1A	8182727	8182867	chr_1A.2029	141	Fxa1Ag101415	intergenic
A	chr_1A	8183469	8183570	chr_1A.2031	102	Fxa1Ag101415	downstream
A	chr_1A	8186895	8187063	chr_1A.2032	169	Fxa1Ag101416	upstream
A	chr_1A	8203727	8203794	chr_1A.2033	68	Fxa1Ag101417	intergenic
A	chr_1A	8205752	8206256	chr_1A.2035	505	Fxa1Ag101417	intergenic
A	chr_1A	8208413	8209067	chr_1A.2037	655	Fxa1Ag101418	intergenic
A	chr_1A	8209350	8209677	chr_1A.2038	328	Fxa1Ag101418	intergenic
A	chr_1A	8209945	8210353	chr_1A.2039	409	Fxa1Ag101418	intergenic
A	chr_1A	8210466	8210620	chr_1A.2040	155	Fxa1Ag101418	intergenic
A	chr_1A	8217164	8217298	chr_1A.2041	135	Fxa1Ag101418	upstream
A	chr_1A	8217361	8217614	chr_1A.2042	254	Fxa1Ag101418	upstream
A	chr_1A	8218195	8218365	chr_1A.2043	171	Fxa1Ag101418	intergenic
A	chr_1A	8218455	8218978	chr_1A.2044	524	Fxa1Ag101418	intergenic
A	chr_1A	8221732	8221878	chr_1A.2045	147	Fxa1Ag101418	intergenic
A	chr_1A	8224339	8224536	chr_1A.2046	198	Fxa1Ag101419	intergenic
A	chr_1A	8238967	8239157	chr_1A.2047	191	Fxa1Ag101421	downstream
A	chr_1A	8242384	8242520	chr_1A.2048	137	Fxa1Ag101421	upstream
A	chr_1A	8246744	8247217	chr_1A.2049	474	Fxa1Ag101421	intergenic
A	chr_1A	8247789	8248145	chr_1A.2050	357	Fxa1Ag101422	intergenic
A	chr_1A	8248241	8248338	chr_1A.2051	98	Fxa1Ag101422	intergenic
A	chr_1A	8271694	8272020	chr_1A.2052	327	Fxa1Ag101423	upstream
A	chr_1A	8283675	8283868	chr_1A.2053	194	Fxa1Ag101425	intergenic
A	chr_1A	8283986	8284179	chr_1A.2054	194	Fxa1Ag101425	intergenic
A	chr_1A	8284307	8284728	chr_1A.2055	422	Fxa1Ag101425	intergenic
A	chr_1A	8289686	8289979	chr_1A.2057	294	Fxa1Ag101426	upstream
A	chr_1A	8290760	8290955	chr_1A.2058	196	Fxa1Ag101426	intergenic
A	chr_1A	8291699	8291914	chr_1A.2059	216	Fxa1Ag101427	intergenic
A	chr_1A	8292276	8292583	chr_1A.2060	308	Fxa1Ag101427	intergenic
A	chr_1A	8293625	8293825	chr_1A.2061	201	Fxa1Ag101427	upstream
A	chr_1A	8295191	8295268	chr_1A.2062	78	Fxa1Ag101427	downstream
A	chr_1A	8295341	8295483	chr_1A.2063	143	Fxa1Ag101427	downstream
A	chr_1A	8295524	8295785	chr_1A.2064	262	Fxa1Ag101427	downstream
A	chr_1A	8302820	8302939	chr_1A.2065	120	Fxa1Ag101428	intergenic
A	chr_1A	8309789	8309890	chr_1A.2067	102	Fxa1Ag101429	upstream
A	chr_1A	8313831	8313974	chr_1A.2068	144	Fxa1Ag101430	upstream
A	chr_1A	8316775	8316832	chr_1A.2069	58	Fxa1Ag101430	genic
A	chr_1A	8329386	8329534	chr_1A.2070	149	Fxa1Ag101432	upstream
A	chr_1A	8329639	8329756	chr_1A.2071	118	Fxa1Ag101432	intergenic
A	chr_1A	8331140	8331283	chr_1A.2073	144	Fxa1Ag101433	downstream
A	chr_1A	8347344	8347583	chr_1A.2074	240	Fxa1Ag101437	genic
A	chr_1A	8356714	8356991	chr_1A.2075	278	Fxa1Ag101438	genic
A	chr_1A	8360533	8360703	chr_1A.2076	171	Fxa1Ag101439	upstream
A	chr_1A	8361612	8361693	chr_1A.2077	82	Fxa1Ag101440	downstream
A	chr_1A	8362885	8363350	chr_1A.2078	466	Fxa1Ag101440	upstream
A	chr_1A	8372768	8372939	chr_1A.2079	172	Fxa1Ag101443	upstream
A	chr_1A	8389075	8389377	chr_1A.2080	303	Fxa1Ag101445	upstream
A	chr_1A	8390337	8390664	chr_1A.2081	328	Fxa1Ag101446	downstream
A	chr_1A	8390882	8390977	chr_1A.2082	96	Fxa1Ag101447	downstream
A	chr_1A	8391648	8391877	chr_1A.2083	230	Fxa1Ag101447	genic
A	chr_1A	8398126	8398215	chr_1A.2084	90	Fxa1Ag101448	downstream
A	chr_1A	8399519	8399621	chr_1A.2085	103	Fxa1Ag101448	upstream
A	chr_1A	8414355	8414576	chr_1A.2086	222	Fxa1Ag101449	intergenic
A	chr_1A	8416303	8416701	chr_1A.2087	399	Fxa1Ag101449	intergenic
A	chr_1A	8418733	8418898	chr_1A.2088	166	Fxa1Ag101449	upstream
A	chr_1A	8422978	8423158	chr_1A.2089	181	Fxa1Ag101450	upstream
A	chr_1A	8432643	8432699	chr_1A.2090	57	Fxa1Ag101451	upstream
A	chr_1A	8451028	8451334	chr_1A.2092	307	Fxa1Ag101452	upstream
A	chr_1A	8451935	8452116	chr_1A.2093	182	Fxa1Ag101453	intergenic
A	chr_1A	8459476	8459689	chr_1A.2094	214	Fxa1Ag101454	upstream
A	chr_1A	8487772	8488131	chr_1A.2095	360	Fxa1Ag101461	genic
A	chr_1A	8491857	8491983	chr_1A.2096	127	Fxa1Ag101461	upstream
A	chr_1A	8492053	8492203	chr_1A.2097	151	Fxa1Ag101461	upstream
A	chr_1A	8494814	8495026	chr_1A.2098	213	Fxa1Ag101462	genic
A	chr_1A	8501084	8501254	chr_1A.2099	171	Fxa1Ag101463	upstream
A	chr_1A	8501710	8502050	chr_1A.2100	341	Fxa1Ag101463	intergenic
A	chr_1A	8502637	8502745	chr_1A.2101	109	Fxa1Ag101463	intergenic
A	chr_1A	8504674	8504883	chr_1A.2102	210	Fxa1Ag101464	intergenic
A	chr_1A	8506156	8506333	chr_1A.2103	178	Fxa1Ag101464	genic
A	chr_1A	8509306	8509584	chr_1A.2104	279	Fxa1Ag101466	downstream
A	chr_1A	8509738	8509913	chr_1A.2105	176	Fxa1Ag101466	downstream
A	chr_1A	8511782	8511924	chr_1A.2106	143	Fxa1Ag101466	intergenic
A	chr_1A	8512563	8512758	chr_1A.2107	196	Fxa1Ag101466	intergenic
A	chr_1A	8531528	8531893	chr_1A.2108	366	Fxa1Ag101472	genic
A	chr_1A	8533846	8534055	chr_1A.2109	210	Fxa1Ag101472	upstream
A	chr_1A	8534102	8534261	chr_1A.2110	160	Fxa1Ag101472	upstream
A	chr_1A	8534332	8534438	chr_1A.2111	107	Fxa1Ag101472	upstream
A	chr_1A	8535151	8535235	chr_1A.2112	85	Fxa1Ag101473	genic
A	chr_1A	8554204	8554307	chr_1A.2113	104	Fxa1Ag101475	upstream
A	chr_1A	8559770	8560073	chr_1A.2114	304	Fxa1Ag101476	upstream
A	chr_1A	8564396	8564573	chr_1A.2115	178	Fxa1Ag101477	upstream
A	chr_1A	8566892	8567293	chr_1A.2116	402	Fxa1Ag101477	intergenic
A	chr_1A	8598794	8598880	chr_1A.2117	87	Fxa1Ag101482	intergenic
A	chr_1A	8602172	8602387	chr_1A.2118	216	Fxa1Ag101482	upstream
A	chr_1A	8631738	8632024	chr_1A.2119	287	Fxa1Ag101483	genic
A	chr_1A	8634085	8634462	chr_1A.2120	378	Fxa1Ag101483	genic
A	chr_1A	8635166	8635537	chr_1A.2121	372	Fxa1Ag101483	genic
A	chr_1A	8637185	8637571	chr_1A.2122	387	Fxa1Ag101483	upstream
A	chr_1A	8638325	8638569	chr_1A.2123	245	Fxa1Ag101483	intergenic
A	chr_1A	8640550	8640710	chr_1A.2124	161	Fxa1Ag101484	intergenic
A	chr_1A	8641309	8641367	chr_1A.2126	59	Fxa1Ag101484	intergenic
A	chr_1A	8641684	8641766	chr_1A.2127	83	Fxa1Ag101484	upstream
A	chr_1A	8642330	8642457	chr_1A.2128	128	Fxa1Ag101484	upstream
A	chr_1A	8643957	8644154	chr_1A.2129	198	Fxa1Ag101485	genic
A	chr_1A	8651851	8652042	chr_1A.2130	192	Fxa1Ag101486	upstream
A	chr_1A	8654051	8654602	chr_1A.2131	552	Fxa1Ag101486	intergenic
A	chr_1A	8655749	8656079	chr_1A.2132	331	Fxa1Ag101486	intergenic
A	chr_1A	8656388	8656444	chr_1A.2134	57	Fxa1Ag101486	intergenic
A	chr_1A	8658406	8658693	chr_1A.2135	288	Fxa1Ag101486	intergenic
A	chr_1A	8663592	8664161	chr_1A.2136	570	Fxa1Ag101487	intergenic
A	chr_1A	8665373	8666192	chr_1A.2137	820	Fxa1Ag101487	intergenic
A	chr_1A	8666368	8666435	chr_1A.2138	68	Fxa1Ag101487	intergenic
A	chr_1A	8666939	8667002	chr_1A.2139	64	Fxa1Ag101487	intergenic
A	chr_1A	8667435	8667558	chr_1A.2140	124	Fxa1Ag101487	intergenic
A	chr_1A	8668050	8668301	chr_1A.2141	252	Fxa1Ag101487	intergenic
A	chr_1A	8668554	8668728	chr_1A.2142	175	Fxa1Ag101487	intergenic
A	chr_1A	8668995	8669532	chr_1A.2143	538	Fxa1Ag101487	downstream
A	chr_1A	8671532	8671601	chr_1A.2144	70	Fxa1Ag101487	genic
A	chr_1A	8672604	8672737	chr_1A.2145	134	Fxa1Ag101487	upstream
A	chr_1A	8672803	8672953	chr_1A.2146	151	Fxa1Ag101487	upstream
A	chr_1A	8673243	8673816	chr_1A.2147	574	Fxa1Ag101487	intergenic
A	chr_1A	8675004	8675540	chr_1A.2148	537	Fxa1Ag101487	intergenic
A	chr_1A	8677740	8677844	chr_1A.2149	105	Fxa1Ag101487	intergenic
A	chr_1A	8684212	8684867	chr_1A.2151	656	Fxa1Ag101488	intergenic
A	chr_1A	8685122	8685289	chr_1A.2152	168	Fxa1Ag101488	intergenic
A	chr_1A	8686873	8687070	chr_1A.2153	198	Fxa1Ag101488	upstream
A	chr_1A	8691369	8691512	chr_1A.2154	144	Fxa1Ag101489	downstream
A	chr_1A	8693482	8693716	chr_1A.2157	235	Fxa1Ag101489	intergenic
A	chr_1A	8701966	8702189	chr_1A.2158	224	Fxa1Ag101490	upstream
A	chr_1A	8704968	8705299	chr_1A.2159	332	Fxa1Ag101491	upstream
A	chr_1A	8708611	8708823	chr_1A.2160	213	Fxa1Ag101492	upstream
A	chr_1A	8708870	8709068	chr_1A.2161	199	Fxa1Ag101492	upstream
A	chr_1A	8721086	8721390	chr_1A.2162	305	Fxa1Ag101493	upstream
A	chr_1A	8722924	8723183	chr_1A.2163	260	Fxa1Ag101493	intergenic
A	chr_1A	8724723	8724963	chr_1A.2164	241	Fxa1Ag101494	intergenic
A	chr_1A	8730742	8730847	chr_1A.2165	106	Fxa1Ag101495	downstream
A	chr_1A	8731217	8731562	chr_1A.2166	346	Fxa1Ag101495	downstream
A	chr_1A	8736840	8737110	chr_1A.2168	271	Fxa1Ag101497	upstream
A	chr_1A	8741782	8741993	chr_1A.2169	212	Fxa1Ag101498	upstream
A	chr_1A	8744729	8745024	chr_1A.2170	296	Fxa1Ag101499	intergenic
A	chr_1A	8745494	8745647	chr_1A.2171	154	Fxa1Ag101499	downstream
A	chr_1A	8747470	8747645	chr_1A.2172	176	Fxa1Ag101499	upstream
A	chr_1A	8747803	8748173	chr_1A.2173	371	Fxa1Ag101499	upstream
A	chr_1A	8748591	8748910	chr_1A.2174	320	Fxa1Ag101500	downstream
A	chr_1A	8750438	8750728	chr_1A.2175	291	Fxa1Ag101500	upstream
A	chr_1A	8757100	8757151	chr_1A.2176	52	Fxa1Ag101501	intergenic
A	chr_1A	8761507	8761764	chr_1A.2177	258	Fxa1Ag101501	downstream
A	chr_1A	8762268	8762401	chr_1A.2178	134	Fxa1Ag101502	upstream
A	chr_1A	8768253	8768368	chr_1A.2181	116	Fxa1Ag101503	intergenic
A	chr_1A	8788568	8788829	chr_1A.2183	262	Fxa1Ag101504	genic
A	chr_1A	8794184	8794298	chr_1A.2184	115	Fxa1Ag101505	upstream
A	chr_1A	8794403	8794519	chr_1A.2185	117	Fxa1Ag101505	upstream
A	chr_1A	8798814	8798974	chr_1A.2187	161	Fxa1Ag101506	upstream
A	chr_1A	8801251	8801409	chr_1A.2188	159	Fxa1Ag101507	upstream
A	chr_1A	8810196	8810399	chr_1A.2189	204	Fxa1Ag101509	upstream
A	chr_1A	8811661	8811837	chr_1A.2190	177	Fxa1Ag101510	genic
A	chr_1A	8824785	8824846	chr_1A.2191	62	Fxa1Ag101511	genic
A	chr_1A	8825134	8825399	chr_1A.2192	266	Fxa1Ag101511	genic
A	chr_1A	8825570	8825643	chr_1A.2193	74	Fxa1Ag101511	genic
A	chr_1A	8826819	8827047	chr_1A.2194	229	Fxa1Ag101511	upstream
A	chr_1A	8827344	8827439	chr_1A.2195	96	Fxa1Ag101512	downstream
A	chr_1A	8836726	8836996	chr_1A.2196	271	Fxa1Ag101512	intergenic
A	chr_1A	8879632	8880007	chr_1A.2197	376	Fxa1Ag101515	intergenic
A	chr_1A	8903845	8903983	chr_1A.2198	139	Fxa1Ag101516	downstream
A	chr_1A	8915155	8915304	chr_1A.2199	150	Fxa1Ag101516	upstream
A	chr_1A	8916662	8917209	chr_1A.2200	548	Fxa1Ag101517	intergenic
A	chr_1A	8919496	8919558	chr_1A.2201	63	Fxa1Ag101517	genic
A	chr_1A	8922711	8922923	chr_1A.2202	213	Fxa1Ag101517	intergenic
A	chr_1A	8924143	8924207	chr_1A.2203	65	Fxa1Ag101518	intergenic
A	chr_1A	8949939	8950098	chr_1A.2204	160	Fxa1Ag101522	intergenic
A	chr_1A	8961345	8961580	chr_1A.2205	236	Fxa1Ag101522	upstream
[truncated: 94,842 more rows]
