# Supplementary material for: Dynamics of accessible chromatin regions and subgenome dominance in octoploid strawberry
Source: Nat Commun. 2024 Mar 20;15:2491. doi: 10.1038/s41467-024-46861-0 (PMC10954716; doi:10.1038/s41467-024-46861-0)
Supplement: Supplementary file 4 — Source Data [file 41467_2024_46861_MOESM4_ESM.zip › Source Data/Source Data.xlsx]

## Sheet: Figure 1
Figure 1a. Percentage of expressed and non-expressed genes in the four subgenomes
Subgenome	Unexpressed genes	Expressed genes
A	9,181 (33.5%)	18,217 (66.5%)
B	9,030 (35.5%)	16,431 (64.5%)
C	8,605 (35.1%)	15,900 (64.9%)
D	8,250 (34.5%)	15,661 (65.5%)
chi-square test
Comparison	Percentage	Degrees of freedom	Odd ratio	95% Confidence interval	P value
A vs. B	33.5% vs. 35.5%	1	0.92	0.88-0.95	2.4e-06
A vs. C	33.5% vs. 35.1%	1	0.93	0.90-0.97	0.00012
A vs. D	33.5% vs. 34.5%	1	0.96	0.92-0.99	0.018
Figure 1b. A total number of MHSs in each subgenome
Subgenome	MHS number
A	28798
B	23237
C	22436
D	22370
Figure 1c. Average number of MHSs per gene in each subgenome
Subgenome	Mean	Standard Deviation
A	1.05106	0.00833309
B	0.912611	0.00770206
C	0.915487	0.00794442
D	0.935553	0.00814905
Post hoc test: games-howell
Comparison	t	df	p
B vs. A	12.2	52764.1	<.001
C vs. A	11.78	51897.7	<.001
D vs. A	9.91	51199.9	<.001
C vs. B	0.26	49838.8	0.994
D vs. B	2.05	48992.4	0.171
D vs. C	1.76	48345.3	0.291
Figure 1d. Average MHS length per gene in each subgenome
Subgenome	-1.5*IQR	Q1	Q2	Q3	+1.5*IQR
A	0	0	113	300	750
B	0	0	83	255	637
C	0	0	76	254	635
D	0	0	86	261	652
Post hoc test: games-howell
Comparison	t	df	p
B-A	14.15	52231.9	<.001
C-A	14.29	51678.2	<.001
D-A	12.13	51282.7	<.001
C-B	0.31	49866.3	0.989
D-B	1.8	48986.7	0.274
D-C	2.08	48319.5	0.159

## Sheet: Figure 2
Figure 2b. Proportion of gene from subgenome A showing higher expression than at least one of its homoeologs
Subgenome	Higher expression	Non-higher expression
A	6,824 (34.5%)	12,972 (65.5%)
B	5,491 (29.4%)	13,206 (70.6%)
C	5,007 (27.8%)	12,972 (72.2%)
D	4,886 (27.6%)	12,795 (72.4%)
chi-square test
Comparison	Percentage	Degrees of freedom	Odd ratio	95% Confidence interval	P value
A vs. B	34.5% vs. 29.4%	1	1.26	1.21-1.32	< 2.2e-16
A vs. C	34.5% vs. 27.8%	1	1.36	1.30-1.42	< 2.2e-16
A vs. D	34.5% vs. 27.6%	1	1.38	1.32-1.44	< 2.2e-16
Figure 2c. Proportion of gene from subgenome A showing lower expression than at least one of its homoeologs
Subgenome	Lower expression	Non-lower expression
A	4,387 (22.2%)	15,409 (77.8%)
B	5,283 (28.3%)	13,414 (71.7%)
C	5,518 (30.7%)	12,461 (69.3%)
D	5,588 (31.6%)	12,093 (68.4%)
chi-square test
Comparison	Percentage	Degrees of freedom	Odd ratio	95% Confidence interval	P value
A vs. B	22.2% vs. 28.3%	1	0.72	0.69-0.76	< 2.2e-16
A vs. C	22.2% vs. 30.7%	1	0.64	0.61-0.67	< 2.2e-16
A vs. D	22.2% vs. 31.6%	1	0.62	0.59-0.65	< 2.2e-16

## Sheet: Figure 3, Suppl Figures 6, 7
Figure 3a. Proportions of syntenic MHSs and singleton MHSs from the four subgenomes
Subgenome	Singleton MHSs	Homoeologous MHSs
A	3,649 (12.7%)	25,149 (87.3%)
B	1,827 (7.9%)	21,410 (92.1%)
C	1,662 (7.4%)	20,774 (92.6%)
D	1,622 (7.3%)	20,748 (92.7%)
chi-square test
Comparison	Percentage	Degrees of freedom	Odd ratio	95% Confidence interval	P value
A vs. B	12.7% vs. 7.9%	1	1.7	1.60-1.80	< 2.2e-16
A vs. C	12.7% vs. 7.4%	1	1.81	1.71-1.93	< 2.2e-16
A vs. D	12.7% vs. 7.3%	1	1.86	1.75-1.97	< 2.2e-16
Figure 3b. Proportion of MHSs showing significantly higher MNase sensitivity than at least one of its homoeologs
Subgenome	hi-MHSs	Non-hi-MHSs
A	5724 (22.8%)	19425 (77.2%)
B	3628 (16.9%)	17782 (83.1%)
C	3536 (17.0%)	17238 (83.0%)
D	3557 (17.1%)	17191 (82.9%)
chi-square test
Comparison	Percentage	Degrees of freedom	Odd ratio	95% Confidence interval	P value
A vs. B	22.8% vs. 16.9%	1	1.44	1.38-1.51	< 2.2e-16
A vs. C	22.8% vs. 17.0%	1	1.44	1.37-1.51	< 2.2e-16
A vs. D	22.8% vs. 17.1%	1	1.42	1.36-1.49	< 2.2e-16
Figure 3c. Proportion of MHSs showing significantly lower MNase sensitivity than at least one of its homoeologs
Subgenome	hi-MHSs	Non-hi-MHSs
A	2,391 (9.5%)	22,758 (90.5%)
B	3,186 (14.9%)	18,224 (85.1%)
C	3,068 (14.8%)	17,706 (85.2%)
D	2,982 (14.4%)	17,766 (85.6%)
chi-square test
Comparison	Percentage	Degrees of freedom	Odd ratio	95% Confidence interval	P value
A vs. B	9.5% vs. 14.9%	1	0.6	0.57-0.64	< 2.2e-16
A vs. C	9.5% vs. 14.8%	1	0.61	0.57-0.64	< 2.2e-16
A vs. D	9.5% vs. 14.4%	1	0.63	0.59-0.66	< 2.2e-16
Figure 3d and Supplementary Figure 6. Numbers of SNPs/INDELs identified in hi-MHS (A)/homoeolog (B, C, or D) pairs and control-MHS (A)/homoeolog (B, C, or D) pairs
Mutation sites between MHSs and homoeologs	-1.5*IQR	Q1	Q2	Q3	+1.5*IQR
hi-MHSs of A vs homoeologs of B	0	0.0384615	0.054054	0.0778443	0.134715
Control-MHSs of A vs Control-homoeologs of B	0	0.0356944	0.0504451	0.0674847	0.113636
hi-MHSs of A vs homoeologs of C	0	0.0392157	0.0551724	0.0740741	0.125
Control-MHSs of A vs Control-homoeologs of C	0	0.0353774	0.0504353	0.0676874	0.115789
hi-MHSs of A vs homoeologs of D	0	0.0390625	0.0555556	0.0769231	0.133333
Control-MHSs of A vs Control-homoeologs of D	0	0.0357143	0.0497512	0.0666667	0.112
Mann–Whitney U test
Comparison	P value
hi-MHS pair vs. control-MHS pair between A and B	3.5e-10
hi-MHS pair vs. control-MHS pair between A and C	2.1e-11
hi-MHS pair vs. control-MHS pair between A and D	1.1e-14
Figure 3f and Supplementary Figure 7. The number of two types of SNP/INDEL in hi-MHS (A)/homoeolog (B, C, or D) pairs and control-MHS (A)/homoeolog (B, C, or D) pairs
Type	Mutation sites between MHSs and homoeologs	-1.5*IQR	Q1	Q2	Q3	+1.5*IQR
Inherited	hi-MHSs of A vs homoeologs of B	0	0.0155763	0.0278294	0.0430108	0.083871
	Control-MHSs of A vs Control-homoeologs of B	0	0.0139276	0.0240964	0.0373134	0.072165
Mutated	hi-MHSs of A vs homoeologs of B	0	0.0111111	0.019802	0.031746	0.0625
	Control-MHSs of A vs Control-homoeologs of B	0	0.0119904	0.0201342	0.03125	0.0597015
Inherited	hi-MHSs of A vs homoeologs of B	0	0.0117647	0.0220994	0.0350877	0.0697674
	Control-MHSs of A vs Control-homoeologs of B	0	0.00873362	0.0176991	0.0289855	0.0591398
Mutated	hi-MHSs of A vs homoeologs of B	0	0.0143541	0.0248859	0.038674	0.075
	Control-MHSs of A vs Control-homoeologs of B	0	0.0159744	0.025641	0.0375	0.0697674
Inherited	hi-MHSs of A vs homoeologs of B	0	0.0116279	0.0218068	0.034188	0.0680272
	Control-MHSs of A vs Control-homoeologs of B	0	0.0094697	0.0186916	0.0298507	0.0594059
Mutated	hi-MHSs of A vs homoeologs of B	0	0.0149254	0.0255591	0.0402299	0.0773481
	Control-MHSs of A vs Control-homoeologs of B	0	0.0153846	0.0251256	0.0377834	0.0707071
Mann–Whitney U test
Comparison	Type	P value
hi-MHS pair vs. Control-MHS pair between A and B	Inherited	3.8e-08
	Mutated	0.64
hi-MHS pair vs. Control-MHS pair between A and C	Inherited	4.8e-13
	Mutated	0.55
hi-MHS pair vs. Control-MHS pair between A and D	Inherited	7.9e-08
	Mutated	0.3

## Sheet: Figure 4
Figure 4. GO terms enriched in subgenome specific genes
Subgenome A
Class	GO_Name	GO_ID	EnrichmentScore	corrected p-value(BH method)
Biological process	response to stress	GO:0006950	1.33364	8.02853e-08
Biological process	defense response	GO:0006952	1.53046	5.78402e-05
Biological process	mitochondrial RNA processing	GO:0000963	3.92611	0.0013439
Biological process	regulation of cellular response to phosphate starvation	GO:0140255	9.53352	0.00142965
Biological process	positive regulation of cellular response to phosphate starvation	GO:0080040	9.53352	0.00142965
Biological process	positive regulation of response to extracellular stimulus	GO:0032106	8.21856	0.00251717
Biological process	positive regulation of response to nutrient levels	GO:0032109	8.21856	0.00251717
Biological process	response to heat	GO:0009408	2.04502	0.00391311
Biological process	mitochondrial gene expression	GO:0140053	2.97923	0.00430151
Biological process	pentose-phosphate shunt	GO:0006098	5.22671	0.00685254
Biological process	barbed-end actin filament capping	GO:0051016	6.80966	0.00692498
Biological process	mitochondrial mRNA processing	GO:0090615	3.95203	0.00859018
Biological process	pentose-phosphate shunt, oxidative branch	GO:0009051	5.58605	0.00872604
Biological process	defense response to other organism	GO:0098542	1.42451	0.00975433
Cellular component	F-actin capping protein complex	GO:0008290	8.79145	0.001215
Molecular function	phosphorus-oxygen lyase activity	GO:0016849	5.06129	1.5053e-05
Molecular function	adenylate cyclase activity	GO:0004016	5.19876	3.20107e-05
Molecular function	ribose-5-phosphate adenylyltransferase activity	GO:0047345	12.3128	3.36713e-05
Molecular function	cyclase activity	GO:0009975	4.27946	5.39957e-05
Molecular function	glutamate receptor activity	GO:0008066	3.85622	0.00925469
Subgenome B
Class	GO_Name	GO_ID	EnrichmentScore	corrected p-value(BH method)
Biological process	ADP metabolic process	GO:0046031	5.22572	2.43819e-05
Biological process	nicotinamide nucleotide biosynthetic process	GO:0019359	4.83689	2.61039e-05
Biological process	pyruvate biosynthetic process	GO:0042866	5.26561	2.89799e-05
Biological process	glycolytic process	GO:0006096	4.85771	2.90367e-05
Biological process	pyridine nucleotide biosynthetic process	GO:0019363	4.71207	3.26797e-05
Biological process	purine nucleoside diphosphate metabolic process	GO:0009135	4.92711	3.36196e-05
Biological process	purine ribonucleoside diphosphate metabolic process	GO:0009179	4.92711	3.36196e-05
Biological process	ribonucleoside diphosphate metabolic process	GO:0009185	4.92711	3.36196e-05
Biological process	obsolete nucleoside diphosphate phosphorylation	GO:0006165	4.75721	3.59222e-05
Biological process	seed maturation	GO:0010431	3.98826	3.67434e-05
Biological process	nicotinamide nucleotide metabolic process	GO:0046496	3.57568	3.90047e-05
Biological process	ATP biosynthetic process	GO:0006754	4.23597	3.91681e-05
Biological process	ribonucleoside triphosphate biosynthetic process	GO:0009201	4.01744	4.09358e-05
Biological process	purine nucleoside monophosphate biosynthetic process	GO:0009127	3.97806	4.1667e-05
Biological process	purine ribonucleoside monophosphate biosynthetic process	GO:0009168	3.97806	4.1667e-05
Biological process	pyridine nucleotide metabolic process	GO:0019362	3.52171	4.21955e-05
Biological process	pyridine-containing compound biosynthetic process	GO:0072525	4.2963	4.47086e-05
Biological process	nucleoside triphosphate biosynthetic process	GO:0009142	3.8644	4.76141e-05
Biological process	purine nucleoside triphosphate biosynthetic process	GO:0009145	4.05762	4.86175e-05
Biological process	purine ribonucleoside triphosphate biosynthetic process	GO:0009206	4.05762	4.86175e-05
Biological process	obsolete nucleotide phosphorylation	GO:0046939	4.42176	5.19674e-05
Biological process	obsolete ATP generation from ADP	GO:0006757	5.43146	5.4275e-05
Biological process	nucleoside diphosphate metabolic process	GO:0009132	4.25799	8.1654e-05
Biological process	pyridine-containing compound metabolic process	GO:0072524	3.33304	8.25677e-05
Biological process	lipid metabolic process	GO:0006629	1.63961	0.000117521
Biological process	nucleoside phosphate catabolic process	GO:1901292	3.90573	0.000127165
Biological process	obsolete oxidoreduction coenzyme metabolic process	GO:0006733	3.21811	0.000129296
Biological process	nucleotide catabolic process	GO:0009166	3.94169	0.000206402
Biological process	jasmonic acid and ethylene-dependent systemic resistance	GO:0009861	5.7966	0.000328025
Biological process	ribonucleoside monophosphate biosynthetic process	GO:0009156	3.3396	0.000329099
Biological process	purine ribonucleotide biosynthetic process	GO:0009152	3.02023	0.000330662
Biological process	organophosphate catabolic process	GO:0046434	3.23316	0.000488465
Biological process	purine nucleotide biosynthetic process	GO:0006164	2.8642	0.000490988
Biological process	ATP metabolic process	GO:0046034	3.2076	0.000534051
Biological process	nucleoside monophosphate biosynthetic process	GO:0009124	3.17001	0.000585246
Biological process	purine nucleoside monophosphate metabolic process	GO:0009126	3.06511	0.000618405
Biological process	purine ribonucleoside monophosphate metabolic process	GO:0009167	3.06511	0.000618405
Biological process	ribonucleoside triphosphate metabolic process	GO:0009199	3.04321	0.000635933
Biological process	ribonucleotide biosynthetic process	GO:0009260	2.70508	0.000696707
Biological process	ribose phosphate biosynthetic process	GO:0046390	2.70508	0.000696707
Biological process	negative regulation of protein-containing complex assembly	GO:0031333	4.08681	0.000747244
Biological process	monocarboxylic acid biosynthetic process	GO:0072330	2.12412	0.000836525
Biological process	nucleoside triphosphate metabolic process	GO:0009141	2.87034	0.000867383
Biological process	purine ribonucleoside triphosphate metabolic process	GO:0009205	3.02807	0.000967106
Biological process	pyruvate metabolic process	GO:0006090	3.34852	0.00112104
Biological process	secondary metabolite biosynthetic process	GO:0044550	2.11218	0.00114311
Biological process	nucleobase-containing small molecule biosynthetic process	GO:0034404	2.97261	0.00118431
Biological process	purine nucleoside triphosphate metabolic process	GO:0009144	2.8983	0.00163474
Biological process	purine-containing compound biosynthetic process	GO:0072522	2.59688	0.00165833
Biological process	ribose phosphate metabolic process	GO:0019693	2.18225	0.00255095
Biological process	triterpenoid metabolic process	GO:0006722	4.41919	0.0025985
Biological process	embryo sac egg cell differentiation	GO:0009560	7.2829	0.00262314
Biological process	ribonucleoside monophosphate metabolic process	GO:0009161	2.68801	0.0028931
Biological process	purine ribonucleotide metabolic process	GO:0009150	2.33594	0.00294412
Biological process	response to mechanical stimulus	GO:0009612	4.33338	0.00294571
Biological process	negative regulation of actin filament polymerization	GO:0030837	3.9911	0.00296315
Biological process	exocytosis	GO:0006887	2.63808	0.00318479
Biological process	contractile vacuole organization	GO:0033298	11.2712	0.00338569
Biological process	cytoplasmic actin-based contraction involved in cell motility	GO:0060327	11.2712	0.00338569
Biological process	cytoplasmic actin-based contraction involved in forward cell motility	GO:0060328	11.2712	0.00338569
Biological process	contractile actin filament bundle assembly	GO:0030038	11.2712	0.00338569
Biological process	pseudopodium retraction	GO:0031270	11.2712	0.00338569
Biological process	bleb assembly	GO:0032060	11.2712	0.00338569
Biological process	negative regulation of protein polymerization	GO:0032272	3.8644	0.00355644
Biological process	purine nucleotide metabolic process	GO:0006163	2.11128	0.00365473
Biological process	ribonucleotide metabolic process	GO:0009259	2.18313	0.00434883
Biological process	negative regulation of supramolecular fiber organization	GO:1902904	3.74549	0.00459876
Biological process	negative regulation of cytoskeleton organization	GO:0051494	3.74549	0.00459876
Biological process	developmental maturation	GO:0021700	2.05449	0.00568041
Biological process	response to cAMP	GO:0051591	9.66099	0.00615783
Biological process	secondary metabolic process	GO:0019748	1.77792	0.00775988
Biological process	obsolete coenzyme metabolic process	GO:0006732	2.00376	0.00853058
Biological process	response to organophosphorus	GO:0046683	6.95592	0.00870248
Biological process	anatomical structure maturation	GO:0071695	2.09619	0.0099522
Cellular component	obsolete intrinsic component of endosome membrane	GO:0031302	11.1521	0.00117156
Cellular component	obsolete integral component of endosome membrane	GO:0031303	11.1521	0.00117156
Cellular component	nuclear pore central transport channel	GO:0044613	9.95721	0.00441953
Cellular component	prefoldin complex	GO:0016272	8.24045	0.00700688
Cellular component	myosin filament	GO:0032982	11.0636	0.00948156
Cellular component	phagocytic cup base	GO:0097204	11.0636	0.00948156
Molecular function	potassium ion binding	GO:0030955	13.1448	1.5835e-10
Molecular function	alkali metal ion binding	GO:0031420	11.3753	8.68577e-10
Molecular function	pyruvate kinase activity	GO:0004743	10.0151	9.27686e-10
Molecular function	aspartic-type endopeptidase activity	GO:0004190	4.19514	1.76577e-05
Molecular function	aspartic-type peptidase activity	GO:0070001	4.19514	1.76577e-05
Molecular function	oxidoreductase activity, acting on paired donors, with incorporation or reduction of molecular oxygen, NAD(P)H as one donor, and incorporation of one atom of oxygen	GO:0016709	3.08823	7.03644e-05
Molecular function	magnesium ion binding	GO:0000287	3.7841	0.000105381
Molecular function	monooxygenase activity	GO:0004497	2.48685	0.000108957
Molecular function	12-oxophytodienoate reductase activity	GO:0016629	11.0416	0.000216221
Molecular function	oxidoreductase activity, acting on paired donors, with incorporation or reduction of molecular oxygen	GO:0016705	2.17251	0.00287719
Molecular function	phosphorus-oxygen lyase activity	GO:0016849	4.17094	0.00521827
Molecular function	14-3-3 protein binding	GO:0071889	10.954	0.0056303
Molecular function	adenylate cyclase activity	GO:0004016	4.38159	0.00674666
Molecular function	U4 snRNA binding	GO:0030621	9.85858	0.00767501
Molecular function	oxidoreductase activity	GO:0016491	1.4677	0.00899661
Subgenome C
Class	GO_Name	GO_ID	EnrichmentScore	corrected p-value(BH method)
Biological process	cell division	GO:0051301	1.9285	0.00549596
Biological process	glutamate biosynthetic process	GO:0006537	10.6986	0.00605292
Biological process	regulation of cell division	GO:0051302	2.60313	0.00627758
Biological process	regulation of root morphogenesis	GO:2000067	4.53879	0.00678715
Biological process	meristem maintenance	GO:0010073	2.20625	0.00723968
Biological process	obsolete water homeostasis	GO:0030104	4.62804	0.00815608
Biological process	regulation of cell fate specification	GO:0042659	4.68063	0.00863462
Biological process	regulation of embryonic development	GO:0045995	3.7445	0.00870634
Cellular component	plant-type cell wall	GO:0009505	2.65878	3.84655e-09
Cellular component	cell wall	GO:0005618	1.84756	1.1346e-05
Cellular component	external encapsulating structure	GO:0030312	1.80744	1.97072e-05
Cellular component	cell periphery	GO:0071944	1.28317	4.0806e-05
Cellular component	Casparian strip	GO:0048226	4.76406	0.000421857
Cellular component	obsolete cell wall part	GO:0044426	4.194	0.00068389
Cellular component	obsolete external encapsulating structure part	GO:0044462	4.06495	0.000843555
Cellular component	secondary cell wall	GO:0009531	4.12351	0.00130463
Cellular component	F-actin capping protein complex	GO:0008290	8.388	0.0042315
Cellular component	proteasome storage granule	GO:0034515	8.08843	0.00473871
Cellular component	supramolecular fiber	GO:0099512	2.22035	0.00475847
Cellular component	supramolecular polymer	GO:0099081	2.22035	0.00475847
Cellular component	spindle	GO:0005819	2.53248	0.00504609
Cellular component	membrane	GO:0016020	1.15558	0.00533793
Cellular component	condensed chromosome	GO:0000793	2.49149	0.00784189
Cellular component	polymeric cytoskeletal fiber	GO:0099513	2.25349	0.0081863
Cellular component	spindle midzone	GO:0051233	5.50462	0.00916584
Cellular component	supramolecular complex	GO:0099080	1.80172	0.00987804
Molecular function	glutamate synthase activity	GO:0015930	13.5138	0.00275081
Molecular function	adenylate cyclase activity	GO:0004016	4.67978	0.00698476
Molecular function	phosphorus-oxygen lyase activity	GO:0016849	4.41798	0.00812907
Molecular function	aspartic-type endopeptidase activity	GO:0004190	3.25865	0.00859607
Molecular function	aspartic-type peptidase activity	GO:0070001	3.25865	0.00859607
Subgenome D
Class	GO_Name	GO_ID	EnrichmentScore	corrected p-value(BH method)
Biological process	retrotransposition	GO:0032197	13.6821	0.00151772
Biological process	transposition	GO:0032196	11.493	0.0028813
Biological process	ADP metabolic process	GO:0046031	4.04244	0.00965617
Cellular component	retrotransposon nucleocapsid	GO:0000943	17.073	3.97587e-05
Cellular component	chloroplast ribosome	GO:0043253	19.1368	7.82459e-05
Cellular component	external encapsulating structure	GO:0030312	1.63913	0.00267887
Cellular component	cell wall	GO:0005618	1.65192	0.00278868
Cellular component	cell periphery	GO:0071944	1.23221	0.00294793
Cellular component	obsolete intrinsic component of endosome membrane	GO:0031302	9.95114	0.00315211
Cellular component	obsolete integral component of endosome membrane	GO:0031303	9.95114	0.00315211
Cellular component	mitotic spindle midzone	GO:1990023	13.821	0.00359837
Cellular component	plant-type cell wall	GO:0009505	1.91515	0.00503302
Cellular component	midbody	GO:0030496	5.43778	0.00522436
Cellular component	plastid ribosome	GO:0009547	7.77433	0.00558732
Cellular component	spindle midzone	GO:0051233	6.0467	0.00654617
Molecular function	potassium ion binding	GO:0030955	9.45507	1.29239e-05
Molecular function	alkali metal ion binding	GO:0031420	8.18228	2.17439e-05
Molecular function	pyruvate kinase activity	GO:0004743	7.36759	2.88254e-05
Molecular function	DNA-directed DNA polymerase activity	GO:0003887	6.97505	9.13675e-05
Molecular function	RNA-directed DNA polymerase activity	GO:0003964	11.7721	0.000188719
Molecular function	DNA polymerase activity	GO:0034061	6.35042	0.000195163
Molecular function	nucleotidyltransferase activity	GO:0016779	2.66758	0.000859868
Molecular function	sialic acid transmembrane transporter activity	GO:0015136	10.549	0.00169105
Molecular function	monooxygenase activity	GO:0004497	2.23019	0.00242813
Molecular function	U4 snRNA binding	GO:0030621	9.66996	0.00868469
Molecular function	5'-3' RNA polymerase activity	GO:0034062	3.97643	0.00924129
Molecular function	RNA polymerase activity	GO:0097747	3.97643	0.00924129

## Sheet: Figure 5
Figure 5a. The proportions of three groups of syntenic MHSs
Subgenome	Group1	Group2	Group3
A	2728 (10.8%)	5830 (23.2%)	16591 (66.0%)
B	1832 (8.6%)	4492 (21.0%)	15086 (70.4%)
C	1609 (7.7%)	4022 (19.4%)	15143 (72.9%)
D	1655 (8.0%)	3939 (19.0%)	15154 (73.0%)
chi-square test
Group	Comparison	Percentage	Degrees of freedom	Odd ratio	95% Confidence interval	P value
Group1	A vs. B	10.8% vs. 8.6%	1	1.3	1.22-1.38	< 2.2E-16
	A vs. C	10.8% vs. 7.7%	1	1.45	1.36-1.55	< 2.2E-16
	A vs. D	10.8% vs. 8.0%	1	1.4	1.32-1.50	< 2.2E-16
Group2	A vs. B	23.2% vs. 21.0%	1	1.14	1.09-1.19	1.3e-08
	A vs. C	23.2% vs. 19.4%	1	1.26	1.20-1.32	< 2.2E-16
	A vs. D	23.2% vs. 19.0%	1	1.29	1.23-1.35	< 2.2E-16
Group3	A vs. B	66.0% vs. 70.4%	1	0.81	0.78-0.85	< 2.2E-16
	A vs. C	66.0% vs. 72.9%	1	0.72	0.69-0.75	< 2.2E-16
	A vs. D	66.0% vs. 73.0%	1	0.72	0.69-0.75	< 2.2E-16
Figure 5b. Origins of subgenome specific MHSs
Type	Deleted	Inherited
A MHSs without B homoeologs	2813 (43%)	3717 (57%)
B MHSs without A homoeologs	943 (29%)	2258 (71%)
A MHSs without C homoeologs	3795 (52%)	3533 (48%)
C MHSs without A homoeologs	854 (29%)	2117 (71%)
A MHSs without D homoeologs	3874 (52%)	3519 (48%)
D MHSs without A homoeologs	891 (30%)	2128 (70%)
chi-square test
Comparison of homoeolog loss occurred after polyploidization	Percentage	Degrees of freedom	Odd ratio	95% Confidence interval	P value
A vs. B	29% vs. 43%	1	0.55	0.50-0.60	< 2.2e-16
A vs. C	29% vs. 52%	1	0.38	0.34-0.41	< 2.2e-16
A vs. D	30% vs. 52%	1	0.38	0.35-0.42	< 2.2e-16

## Sheet: Figure 6
Figure 6b. Comparison of MNase sensitivity between subgenome A MHSs and their fragmented homoeologs from B/C/D subgenomes
Type	-1.5*IQR	Q1	Q2	Q3	+1.5*IQR
MHSs	1.15413	1.59267	1.76458	1.99562	2.58997
Fragmoeologs	0	0.798508	1.26866	1.81102	3.31818
Mann–Whitney U test
Comparison	P value
MHSs vs Fragmoeologs	< 2.2E-16
Figure 6d. Impact of the distance on MNase sensitivity change between the MHSs and their fragmented homoeologs
Group	-1.5*IQR	Q1	Q2	Q3	+1.5*IQR
G1 (<100 bp)	0.400036	0.897253	1.18531	1.72521	2.96194
G2 (100-500 bp)	0.264234	1.01961	1.39487	2.13734	3.79115
G3 (>500 bp)	0.350421	1.09637	1.54814	2.52247	4.62145
Mann–Whitney U test
Comparison	P value
G2 vs. G1	1.1e-11
G3 vs. G1	< 2.2e-16
G3 vs. G2	8e-08
Figure 6e. Comparison of the MNase sensitivity levels between proximal and distal homoeologs with different distances
Group	Type	-1.5*IQR	Q1	Q2	Q3	+1.5*IQR
G1	Proximal	0.121951	0.917808	1.45743	2.13953	3.90667
	Distal	0	0.870968	1.28233	1.90789	3.41935
G2	Proximal	0	0.741625	1.33571	2.10476	4.11628
	Distal	0	0.416667	0.755	1.44044	2.956
G3	Proximal	0	0.711115	1.34211	2.01767	3.96296
	Distal	0	0.308127	0.577778	1.17513	2.4693
Mann–Whitney U test
Group	Comparison	P value
G1	Proximal vs. Distal	0.025
G2	Proximal vs. Distal	< 2.2e-16
G3	Proximal vs. Distal	< 2.2e-16

## Sheet: Figure 7
Figure 7d. Comparison of expression levels between Fxa4Ag102328 and Fxa4Bg102267
Gene	Biological replicate 1	Biological replicate 2	Biological replicate 3	Average
Fxa4Ag102328	30.1309	36.6345	30.4645	32.41
Fxa4Bg102267	7.2338	11.3691	8.96954	9.1908
one-sided t-test
Comparison	P value
Fxa4Ag102328 vs. Fxa4Bg102267	0.00034

## Sheet: Figure 8
Figure 8c. Comparison of the expression levels between Fxa1Ag101246 and Fxa1Cg101200
Gene	Biological replicate 1	Biological replicate 2	Biological replicate 3	Average
Fxa1Ag101246	2.72804	1.79936	3.16469	2.56403
Fxa1Cg101200	9.19421	9.08691	9.80536	9.36216
one-sided t-test
Comparison	P value
Fxa1Ag101246 vs. Fxa1Cg101200	6.1e-05

## Sheet: Supplementary Figure 2
Supplementary Figure 2a. The total number of MHSs and MHS length combined from subgenomes C and D
MHS number per gene
Subgenome	Mean	Standard Deviation
A	1.05106	0.00833309
B	0.912611	0.00770206
CD	0.925397	0.0056892
Post hoc test: games-howell
Comparison	t	df	P
B-A	12.2	52764.1	<.001
CD-A	12.45	52441.6	<.001
CD-B	1.34	52588.8	0.376
MHS length per gene
Subgenome	-1.5*IQR	Q1	Q2	Q3	+1.5*IQR
A	0	0	113	300	750
B	0	0	83	255	637
CD	0	0	82	257	642
Post hoc test: games-howell
Comparison	t	df	P
B-A	14.15	52231.9	<.001
CD-A	15	49465.4	<.001
CD-B	0.86	52471.4	0.666
Supplementary Figure 2b. The total number of MHSs and MHS length combined from subgenomes B/C/D
MHS number per gene
Subgenome	Mean	Standard Deviation
A	1.05106	0.00833309
BCD	0.92099	0.00457687
Mann–Whitney U test
Comparison	P value
A vs. BCD	< 2.2E-16
MHS length per gene
Subgenome	-1.5*IQR	Q1	Q2	Q3	+1.5*IQR
A	0	0	113	300	750
BCD	0	0	82	256	640
Mann–Whitney U test
Comparison	P value
A vs. BCD	< 2.2E-16
Supplementary Figure 2c. The total number of MHSs and MHS length from exchanged chromosomes between subgenomes C and D
MHS number per gene
Subgenome	Mean	Standard Deviation
A	1.05106	0.00833309
B	0.912611	0.00770206
C	0.925358	0.00802675
D	0.925436	0.00806434
Post hoc test: games-howell
Comparison	t	df	p
B vs. A	12.2	52764.1	<.001
C vs. A	10.86	51896	<.001
D vs. A	10.83	51230.3	<.001
C vs. B	1.15	49795.7	0.661
D vs. B	1.15	49062.4	0.658
D vs. C	0.01	48399.3	1
MHS length per gene
Subgenome	-1.5*IQR	Q1	Q2	Q3	+1.5*IQR
A	0	0	113	300	750
B	0	0	83	255	637
C	0	0	81	258	645
D	0	0	82	257	642
Post hoc test: games-howell
Comparison	t	df	p
B-A	14.15	52231.9	<.001
C-A	13.45	51736.9	<.001
D-A	12.98	51251.8	<.001
C-B	0.54	49843	0.948
D-B	0.94	49034.9	0.785
D-C	0.39	48371.8	0.98

## Sheet: Supplementary Figure 3
Supplementary Figure 3a. Average number of MHSs per gene of every chromosome in each homoeologous group
Chromosome	Mean				Standard Deviation
	A	B	C	D	A	B	C	D
chr_1	1.07145	0.885307	0.9484	0.853906	0.0255102	0.0235399	0.0242012	0.0229315
chr_2	1.1773	0.970169	0.953284	0.979236	0.0230683	0.0201062	0.0210475	0.0213101
chr_3	1.00092	0.904786	0.902991	0.921896	0.0205032	0.0188456	0.0196144	0.0201262
chr_4	1.09715	0.893123	0.95958	0.940095	0.0240776	0.0216197	0.0240361	0.0238763
chr_5	1.07316	0.847892	0.886279	0.922685	0.0225972	0.0206045	0.0207044	0.0221296
chr_6	1.02242	0.997855	0.931453	0.938077	0.0179527	0.0183118	0.0180674	0.0180095
chr_7	0.915673	0.848169	0.816764	0.987985	0.022466	0.020473	0.020638	0.0244533
Post hoc test: games-howell
Comparison	chr_1			chr_2			chr_3			chr_4			chr_5			chr_6			chr_7
	t	df	p	t	df	p	t	df	p	t	df	p	t	df	p	t	df	p	t	df	p
B vs. A	5.36	6034.53	<.001	6.77	7726.12	<.001	3.45	8250.5	0.003	6.31	6900.01	<.001	7.37	7391.75	<.001	0.96	9783.64	0.773	2.22	6495.53	0.118
C vs. A	3.5	6154.35	0.003	7.17	7551.9	<.001	3.45	8193.43	0.003	4.04	6694.71	<.001	6.1	7033.64	<.001	3.57	9741.07	0.002	3.24	6420.94	0.007
D vs. A	6.34	6022.05	<.001	6.31	7632.3	<.001	2.75	8034.12	0.03	4.63	6464.68	<.001	4.76	7121.18	<.001	3.32	9551.59	0.005	2.18	6118.83	0.129
C vs. B	1.87	6006.56	0.242	0.58	7270.6	0.938	0.07	7732.21	1	2.06	6375.79	0.168	1.31	6836.56	0.554	2.58	9270.45	0.048	1.08	6240.86	0.701
D vs. B	0.96	5897.42	0.775	0.31	7348.71	0.99	0.62	7555.25	0.926	1.46	6125.83	0.463	2.47	6875.73	0.064	2.33	9101.45	0.092	4.38	5803.36	<.001
D vs. C	2.83	6009.04	0.024	0.87	7141.99	0.822	0.67	7541.91	0.907	0.58	6073.61	0.94	1.2	6553.88	0.626	0.26	9046.84	0.994	5.35	5768.23	<.001
Supplementary Figure 3b. Average MHS length per gene of every chromosome in each homoeologous group
Chromosome	Mean				Standard Deviation
	A	B	C	D	A	B	C	D
chr_1	216.358	174.812	192.427	167.512	6.16293	5.32343	5.76335	5.2187
chr_2	259.896	198.87	191.469	195.713	6.00233	4.67953	4.7083	4.79016
chr_3	200.929	178.392	175.21	183.248	4.65389	4.27361	4.32197	4.59528
chr_4	234.32	174.404	189.396	183.624	6.02737	4.83368	5.35925	5.43799
chr_5	228.321	165.096	172.498	183.132	5.63019	4.58279	4.69255	5.00549
chr_6	210.425	201.22	184.322	184.941	4.26394	4.2151	4.13155	4.04888
chr_7	185.344	167.262	157.146	203.491	5.29271	4.73605	4.59147	5.79046
Post hoc test: games-howell
Comparison	chr_1			chr_2			chr_3			chr_4			chr_5			chr_6			chr_7
	t	df	p	t	df	p	t	df	p	t	df	p	t	df	p	t	df	p	t	df	p
B vs. A	5.1	5967.48	<.001	8.02	7472.55	<.001	3.57	8250.03	0.002	7.76	6709	<.001	8.71	7193.9	<.001	1.54	9817.99	0.416	2.55	6478.56	0.053
C vs. A	2.84	6145.14	0.024	8.97	7337.29	<.001	4.05	8194.84	<.001	5.57	6704.13	<.001	7.62	6963.88	<.001	4.4	9774.36	<.001	4.02	6370.73	<.001
D vs. A	6.05	5945.32	<.001	8.36	7427.97	<.001	2.7	8028.09	0.035	6.25	6517.91	<.001	6	7115.53	<.001	4.33	9606.23	<.001	2.31	6109.22	0.095
C vs. B	2.25	5985.37	0.111	1.11	7305.64	0.68	0.52	7747.13	0.953	2.08	6380.45	0.161	1.13	6818.22	0.672	2.86	9269.1	0.022	1.53	6242.28	0.417
D vs. B	0.98	5899.26	0.761	0.47	7381.58	0.965	0.77	7545.63	0.866	1.27	6087.71	0.584	2.66	6848.21	0.039	2.79	9099.72	0.027	4.84	5746.64	<.001
D vs. C	3.21	5977.28	0.007	0.63	7141.74	0.922	1.27	7509.47	0.579	0.76	6063.93	0.874	1.55	6555.19	0.408	0.11	9048.98	1	6.27	5621.79	<.001
